# Supplementary material for: Frequency distribution of journalistic attention for scientific studies and scientific sources: An input–output analysis
Source: PLoS One. 2020 Nov 11;15(11):e0241376. doi: 10.1371/journal.pone.0241376 (PMC7657513; doi:10.1371/journal.pone.0241376)
Supplement: S1 File — Column “Dataset” contains codes for the individual years, 1 = August 2014 to July 2015; 2 = August 2015 to July 2016; 3 = August 2016 to July 2017 and 4 = August 2017 to July 2018. (CSV) [file pone.0241376.s001.csv]

Authors	Title	MSM-Score	Year	Source title	DOI	Dataset
Jambeck, J.R., Geyer, R., Wilcox, C., Siegler, T.R., Perryman, M., Andrady, A., Narayan, R., Law, K.L.	Plastic waste inputs from land into the ocean	416	2015	science	10.1126/science.1260352	1
Makary, M.A., Daniel, M.	Medical error-the third leading cause of death in the US	414	2016	bmj (online)	10.1136/bmj.i2139	2
Batygin, K., Brown, M.E.	Evidence for a distant giant planet in the solar system	395	2016	astronomical journal	10.3847/0004-6256/151/2/22	2
Dodd M.S., Papineau D., Grenne T., Slack J.F., Rittner M., Pirajno F., O'Neil J., Little C.T.S.	Evidence for early life in Earth's oldest hydrothermal vent precipitates	372	2017	nature	10.1038/nature21377	3
Levine, H., Jørgensen, N., Martino-Andrade, A., Mendiola, J., Weksler-Derri, D., Mindlis, I., Pinotti, R., Swan, S.H.	Temporal trends in sperm count: A systematic review and meta-regression analysis	360	2017	human reproduction update	10.1093/humupd/dmx022	4
Bian L., Leslie S.-J., Cimpian A.	Gender stereotypes about intellectual ability emerge early and influence children's interests	342	2017	science (new york, n.y.)	10.1126/science.aah6524	3
Jakicic J.M., Davis K.K., Rogers R.J., King W.C., Marcus M.D., Helsel D., Rickman A.D., Wahed A.S., Belle S.H.	Effect of wearable technology combined with a lifestyle intervention on long-term weight loss: The IDEA randomized clinical trial	338	2016	jama - journal of the american medical association	10.1001/jama.2016.12858	3
Rasmussen, S.A., Jamieson, D.J., Honein, M.A., Petersen, L.R.	Zika virus and birth defects - Reviewing the evidence for causality	336	2016	new england journal of medicine	10.1056/NEJMsr1604338	2
Vosoughi, S., Roy, D., Aral, S.	The spread of true and false news online	332	2018	science	10.1126/science.aap9559	4
DeConto, R.M., Pollard, D.	Contribution of Antarctica to past and future sea-level rise	330	2016	nature	10.1038/nature17145	2
Henao-Restrepo A.M., Camacho A., Longini I.M., Watson C.H., Edmunds W.J., Egger M., Carroll M.W., Dean N.E., Diatta I., Doumbia M., Draguez B., Duraffour S., Enwere G., Grais R., Gunther S., Gsell P.-S., Hossmann S., Watle S.V., Kondé M.K., Kéïta S., Kone S., Kuisma E., Levine M.M., Mandal S., Mauget T., Norheim G., Riveros X., Soumah A., Trelle S., Vicari A.S., Røttingen J.-A., Kieny M.-P.	Efficacy and effectiveness of an rVSV-vectored vaccine in preventing Ebola virus disease: final results from the Guinea ring vaccination, open-label, cluster-randomised trial (Ebola Ça Suffit!)	324	2017	the lancet	10.1016/S0140-6736(16)32621-6	3
Falchi, F., Cinzano, P., Duriscoe, D., Kyba, C.C.M., Elvidge, C.D., Baugh, K., Portnov, B.A., Rybnikova, N.A., Furgoni, R.	The new world atlas of artificial night sky brightness	316	2016	science advances	10.1126/sciadv.1600377	2
Gillon M., Triaud A.H.M.J., Demory B.-O., Jehin E., Agol E., Deck K.M., Lederer S.M., De Wit J., Burdanov A., Ingalls J.G., Bolmont E., Leconte J., Raymond S.N., Selsis F., Turbet M., Barkaoui K., Burgasser A., Burleigh M.R., Carey S.J., Chaushev A., Copperwheat C.M., Delrez L., Fernandes C.S., Holdsworth D.L., Kotze E.J., Van Grootel V., Almleaky Y., Benkhaldoun Z., Magain P., Queloz D.	Seven temperate terrestrial planets around the nearby ultracool dwarf star TRAPPIST-1	316	2017	nature	10.1038/nature21360	3
Case, A., Deaton, A.	Rising morbidity and mortality in midlife among white non-Hispanic Americans in the 21st century	313	2015	proceedings of the national academy of sciences of the united states of america	10.1073/pnas.1518393112	2
Abarca-Gómez, L., Abdeen, Z.A., Hamid, Z.A., Abu-Rmeileh, N.M., Acosta-Cazares, B., Acuin, C., Adams, R.J., Aekplakorn, W., Afsana, K., Aguilar-Salinas, C.A., Agyemang, C., Ahmadvand, A., Ahrens, W., Ajlouni, K., Akhtaeva, N., Al-Hazzaa, H.M., Al-Othman, A.R., Al-Raddadi, R., Al Buhairan, F., Al Dhukair, S., Ali, M.M., Ali, O., Alkerwi, A., Alvarez-Pedrerol, M., Aly, E., Amarapurkar, D.N., Amouye…	Worldwide trends in body-mass index, underweight, overweight, and obesity from 1975 to 2016: a pooled analysis of 2416 population-based measurement studies in 128·9 million children, adolescents, and adults	313	2017	the lancet	10.1016/S0140-6736(17)32129-3	4
Livingston, G., Sommerlad, A., Orgeta, V., Costafreda, S.G., Huntley, J., Ames, D., Ballard, C., Banerjee, S., Burns, A., Cohen-Mansfield, J., Cooper, C., Fox, N., Gitlin, L.N., Howard, R., Kales, H.C., Larson, E.B., Ritchie, K., Rockwood, K., Sampson, E.L., Samus, Q., Schneider, L.S., Selbæk, G., Teri, L., Mukadam, N.	Dementia prevention, intervention, and care	308	2017	the lancet	10.1016/S0140-6736(17)31363-6	4
Ekelund U., Steene-Johannessen J., Brown W.J., Fagerland M.W., Owen N., Powell K.E., Bauman A., Lee I.-M.	Does physical activity attenuate, or even eliminate, the detrimental association of sitting time with mortality? A harmonised meta-analysis of data from more than 1 million men and women	308	2016	the lancet	10.1016/S0140-6736(16)30370-1	3
Mostofsky, E., Berg Johansen, M., Tjønneland, A., Chahal, H.S., Mittleman, M.A., Overvad, K.	Chocolate intake and risk of clinically apparent atrial fibrillation: The Danish Diet, Cancer, and Health Study	306	2017	heart	10.1136/heartjnl-2016-310357	4
Chetty, R., Stepner, M., Abraham, S., Lin, S., Scuderi, B., Turner, N., Bergeron, A., Cutler, D.	The association between income and life expectancy in the United States, 2001-2014	297	2016	jama - journal of the american medical association	10.1001/jama.2016.4226	2
Trickey, A., May, M.T., Vehreschild, J.-J., Obel, N., Gill, M.J., Crane, H.M., Boesecke, C., Patterson, S., Grabar, S., Cazanave, C., Cavassini, M., Shepherd, L., Monforte, A.D., van Sighem, A., Saag, M., Lampe, F., Hernando, V., Montero, M., Zangerle, R., Justice, A.C., Sterling, T., Ingle, S.M., Sterne, J.A.C.	Survival of HIV-positive patients starting antiretroviral therapy between 1996 and 2013: a collaborative analysis of cohort studies	294	2017	the lancet hiv	10.1016/S2352-3018(17)30066-8	4
Xing L., McKellar R.C., Xu X., Li G., Bai M., Persons W.S., IV, Miyashita T., Benton M.J., Zhang J., Wolfe A.P., Yi Q., Tseng K., Ran H., Currie P.J.	A Feathered Dinosaur Tail with Primitive Plumage Trapped in Mid-Cretaceous Amber	293	2016	current biology	10.1016/j.cub.2016.10.008	3
Ma, H., Marti-Gutierrez, N., Park, S.-W., Wu, J., Lee, Y., Suzuki, K., Koski, A., Ji, D., Hayama, T., Ahmed, R., Darby, H., Van Dyken, C., Li, Y., Kang, E., Park, A.-R., Kim, D., Kim, S.-T., Gong, J., Gu, Y., Xu, X., Battaglia, D., Krieg, S.A., Lee, D.M., Wu, D.H., Wolf, D.P., Heitner, S.B., Belmonte, J.C.I., Amato, P., Kim, J.-S., Kaul, S., Mitalipov, S.	Correction of a pathogenic gene mutation in human embryos	288	2017	nature	10.1038/nature23305	4
Siegel, R.L., Fedewa, S.A., Anderson, W.F., Miller, K.D., Ma, J., Rosenberg, P.S., Jemal, A.	Colorectal Cancer Incidence Patterns in the United States, 1974-2013	283	2017	journal of the national cancer institute	10.1093/jnci/djw322	4
Cohen, J.D., Li, L., Wang, Y., Thoburn, C., Afsari, B., Danilova, L., Douville, C., Javed, A.A., Wong, F., Mattox, A., Hruban, R.H., Wolfgang, C.L., Goggins, M.G., Molin, M.D., Wang, T.-L., Roden, R., Klein, A.P., Ptak, J., Dobbyn, L., Schaefer, J., Silliman, N., Popoli, M., Vogelstein, J.T., Browne, J.D., Schoen, R.E., Brand, R.E., Tie, J., Gibbs, P., Wong, H.-L., Mansfield, A.S., Jen, J., Hanas…	Detection and localization of surgically resectable cancers with a multi-analyte blood test	279	2018	science	10.1126/science.aar3247	4
Hoekzema E., Barba-Müller E., Pozzobon C., Picado M., Lucco F., García-García D., Soliva J.C., Tobeña A., Desco M., Crone E.A., Ballesteros A., Carmona S., Vilarroya O.	Pregnancy leads to long-lasting changes in human brain structure	275	2017	nature neuroscience	10.1038/nn.4458	3
Kishore, N., Marqués, D., Mahmud, A., Kiang, M.V., Rodriguez, I., Fuller, A., Ebner, P., Sorensen, C., Racy, F., Lemery, J., Maas, L., Leaning, J., Irizarry, R.A., Balsari, S., Buckee, C.O.	Mortality in Puerto Rico after Hurricane Maria	274	2018	new england journal of medicine	10.1056/NEJMsa1803972	4
Tamaki, M., Bang, J.W., Watanabe, T., Sasaki, Y.	Night Watch in One Brain Hemisphere during Sleep Associated with the First-Night Effect in Humans	273	2016	current biology	10.1016/j.cub.2016.02.063	2
Azad M.B., Abou-Setta A.M., Chauhan B.F., Rabbani R., Lys J., Copstein L., Mann A., Jeyaraman M.M., Reid A.E., Fiander M., MacKay D.S., McGavock J., Wicklow B., Zarychanski R.	Nonnutritive sweeteners and cardiometabolic health: A systematic review and meta-analysis of randomized controlled trials and prospective cohort studies	272	2017	cmaj	10.1503/cmaj.161390	3
Lindson-Hawley, N., Banting, M., West, R., Michie, S., Shinkins, B., Aveyard, P.	Gradual versus abrupt smoking cessation a randomized, controlled noninferiority trial	271	2016	annals of internal medicine	10.7326/M14-2805	2
Kontis V., Bennett J.E., Mathers C.D., Li G., Foreman K., Ezzati M.	Future life expectancy in 35 industrialised countries: projections with a Bayesian model ensemble	271	2017	the lancet	10.1016/S0140-6736(16)32381-9	3
Chen H., Kwong J.C., Copes R., Tu K., Villeneuve P.J., van Donkelaar A., Hystad P., Martin R.V., Murray B.J., Jessiman B., Wilton A.S., Kopp A., Burnett R.T.	Living near major roads and the incidence of dementia, Parkinson's disease, and multiple sclerosis: a population-based cohort study	268	2017	the lancet	10.1016/S0140-6736(16)32399-6	3
Holt-Lunstad, J., Smith, T.B., Baker, M., Harris, T., Stephenson, D.	Loneliness and Social Isolation as Risk Factors for Mortality: A Meta-Analytic Review	268	2015	perspectives on psychological science	10.1177/1745691614568352	1
Park, S.-Y., Freedman, N.D., Haiman, C.A., Le Marchand, L., Wilkens, L.R., Setiawan, V.W.	Association of coffee consumption with total and cause-specific mortality among nonwhite populations	267	2017	annals of internal medicine	10.7326/M16-2472	4
Richter D., Grün R., Joannes-Boyau R., Steele T.E., Amani F., Rué M., Fernandes P., Raynal J.-P., Geraads D., Ben-Ncer A., Hublin J.-J., McPherron S.P.	The age of the hominin fossils from Jebel Irhoud, Morocco, and the origins of the Middle Stone Age	266	2017	nature	10.1038/nature22335	3
Yu B., Kang S.-Y., Akthakul A., Ramadurai N., Pilkenton M., Patel A., Nashat A., Anderson D.G., Sakamoto F.H., Gilchrest B.A., Anderson R.R., Langer R.	An elastic second skin	261	2016	nature materials	10.1038/nmat4635	3
Holst, C., Becker, U., Jørgensen, M.E., Grønbæk, M., Tolstrup, J.S.	Alcohol drinking patterns and risk of diabetes: a cohort study of 70,551 men and women from the general Danish population	258	2017	diabetologia	10.1007/s00125-017-4359-3	4
Mez J., Daneshvar D.H., Kiernan P.T., Abdolmohammadi B., Alvarez V.E., Huber B.R., Alosco M.L., Solomon T.M., Nowinski C.J., McHale L., Cormier K.A., Kubilus C.A., Martin B.M., Murphy L., Baugh C.M., Montenigro P.H., Chaisson C.E., Tripodis Y., Kowall N.W., Weuve J., McClean M.D., Cantu R.C., Goldstein L.E., Katz D.I., Stern R.A., Stein T.D., McKee A.C.	Clinicopathological evaluation of chronic traumatic encephalopathy in players of American football	258	2017	jama - journal of the american medical association	10.1001/jama.2017.8334	3
Arranz-Otaegui, A., Carretero, L.G., Ramsey, M.N., Fuller, D.Q., Richter, T.	Archaeobotanical evidence reveals the origins of bread 14,400 years ago in northeastern Jordan	257	2018	proceedings of the national academy of sciences of the united states of america	10.1073/pnas.1801071115	4
Wu J., Platero-Luengo A., Sakurai M., Sugawara A., Gil M.A., Yamauchi T., Suzuki K., Bogliotti Y.S., Cuello C., Morales Valencia M., Okumura D., Luo J., Vilari¤o M., Parrilla I., Soto D.A., Martinez C.A., Hishida T., S nchez-Bautista S., Martinez-Martinez M.L., Wang H., Nohalez A., Aizawa E., Martinez-Redondo P., Ocampo A., Reddy P., Roca J., Maga E.A., Esteban C.R., Berggren W.T., Nu¤ez Delicado…	Interspecies Chimerism with Mammalian Pluripotent Stem Cells	256	2017	cell	10.1016/j.cell.2016.12.036	3
Amesbury M.J., Roland T.P., Royles J., Hodgson D.A., Convey P., Griffiths H., Charman D.J.	Widespread Biological Response to Rapid Warming on the Antarctic Peninsula	254	2017	current biology	10.1016/j.cub.2017.04.034	3
Primack B.A., Shensa A., Sidani J.E., Whaite E.O., Lin L.Y., Rosen D., Colditz J.B., Radovic A., Miller E.	Social Media Use and Perceived Social Isolation Among Young Adults in the U.S.	254	2017	american journal of preventive medicine	10.1016/j.amepre.2017.01.010	3
Swanson, R.L., Hampton, S., Green-McKenzie, J., Diaz-Arrastia, R., Sean Grady, M., Verma, R., Biester, R., Duda, D., Wolf, R.L., Smith, D.H.	Neurological manifestations among US government personnel reporting directional audible and sensory phenomena in Havana, Cuba	253	2018	jama - journal of the american medical association	10.1001/jama.2018.1742	4
Zipperer, A., Konnerth, M.C., Laux, C., Berscheid, A., Janek, D., Weidenmaier, C., Burian, M., Schilling, N.A., Slavetinsky, C., Marschal, M., Willmann, M., Kalbacher, H., Schittek, B., Brötz-Oesterhelt, H., Grond, S., Peschel, A., Krismer, B.	Human commensals producing a novel antibiotic impair pathogen colonization	253	2016	nature	10.1038/nature18634	2
Eriksen, M., Lebreton, L.C.M., Carson, H.S., Thiel, M., Moore, C.J., Borerro, J.C., Galgani, F., Ryan, P.G., Reisser, J.	Plastic Pollution in the World's Oceans: More than 5 Trillion Plastic Pieces Weighing over 250,000 Tons Afloat at Sea	251	2014	plos one	10.1371/journal.pone.0111913	1
Solomon, S., Ivy, D.J., Kinnison, D., Mills, M.J., Neely, R.R., Schmidt, A.	Emergence of healing in the Antarctic ozone layer	250	2016	science	10.1126/science.aae0061	2
Lavers J.L., Bond A.L.	Exceptional and rapid accumulation of anthropogenic debris on one of the world's most remote and pristine islands	247	2017	proceedings of the national academy of sciences of the united states of america	10.1073/pnas.1619818114	3
Sevigny J., Chiao P., Bussière T., Weinreb P.H., Williams L., Maier M., Dunstan R., Salloway S., Chen T., Ling Y., O'Gorman J., Qian F., Arastu M., Li M., Chollate S., Brennan M.S., Quintero-Monzon O., Scannevin R.H., Arnold H.M., Engber T., Rhodes K., Ferrero J., Hang Y., Mikulskis A., Grimm J., Hock C., Nitsch R.M., Sandrock A.	The antibody aducanumab reduces A? plaques in Alzheimer's disease	247	2016	nature	10.1038/nature19323	3
Andics A., Gábor A., Gácsi M., Faragó T., Szabó D., Miklósi Á.	Neural mechanisms for lexical processing in dogs	247	2016	science	10.1126/science.aaf3777	3
Sparano, J.A., Gray, R.J., Makower, D.F., Pritchard, K.I., Albain, K.S., Hayes, D.F., Geyer, C.E., Dees, E.C., Goetz, M.P., Olson, J.A., Lively, T., Badve, S.S., Saphner, T.J., Wagner, L.I., Whelan, T.J., Ellis, M.J., Paik, S., Wood, W.C., Ravdin, P.M., Keane, M.M., Gomez Moreno, H.L., Reddy, P.S., Goggins, T.F., Mayer, I.A., Brufsky, A.M., Toppmeyer, D.L., Kaklamani, V.G., Berenberg, J.L., Abram…	Adjuvant chemotherapy guided by a 21-gene expression assay in breast cancer	246	2018	new england journal of medicine	10.1056/NEJMoa1804710	4
Bouton, C.E., Shaikhouni, A., Annetta, N.V., Bockbrader, M.A., Friedenberg, D.A., Nielson, D.M., Sharma, G., Sederberg, P.B., Glenn, B.C., Mysiw, W.J., Morgan, A.G., Deogaonkar, M., Rezai, A.R.	Restoring cortical control of functional movement in a human with quadriplegia	246	2016	nature	10.1038/nature17435	2
Gillon, M., Jehin, E., Lederer, S.M., Delrez, L., De Wit, J., Burdanov, A., Van Grootel, V., Burgasser, A.J., Triaud, A.H.M.J., Opitom, C., Demory, B.-O., Sahu, D.K., Bardalez Gagliuffi, D., Magain, P., Queloz, D.	Temperate Earth-sized planets transiting a nearby ultracool dwarf star	246	2016	nature	10.1038/nature17448	2
Behre H.M., Zitzmann M., Anderson R.A., Handelsman D.J., Lestari S.W., McLachlan R.I., Meriggiola M.C., Misro M.M., Noe G., Wu F.C.W., Festin M.P.R., Habib N.A., Vogelsong K.M., Callahan M.M., Linton K.A., Colvard D.S.	Efficacy and safety of an injectable combination hormonal contraceptive for men	245	2016	journal of clinical endocrinology and metabolism	10.1210/jc.2016-2141	3
Hughes T.P., Kerry J.T., Álvarez-Noriega M., Álvarez-Romero J.G., Anderson K.D., Baird A.H., Babcock R.C., Beger M., Bellwood D.R., Berkelmans R., Bridge T.C., Butler I.R., Byrne M., Cantin N.E., Comeau S., Connolly S.R., Cumming G.S., Dalton S.J., Diaz-Pulido G., Eakin C.M., Figueira W.F., Gilmour J.P., Harrison H.B., Heron S.F., Hoey A.S., Hobbs J.-P.A., Hoogenboom M.O., Kennedy E.V., Kuo C.-Y.…	Global warming and recurrent mass bleaching of corals	245	2017	nature	10.1038/nature21707	3
Wang, J., Liu, L., Ball, T., Yu, L., Li, Y., Xing, F.	Revealing a 5,000-y-old beer recipe in China	243	2016	proceedings of the national academy of sciences of the united states of america	10.1073/pnas.1601465113	2
Obama B.	United States health care reform: Progress to date and next steps	241	2016	jama - journal of the american medical association	10.1001/jama.2016.9797	3
Devinsky O., Cross J.H., Laux L., Marsh E., Miller I., Nabbout R., Scheffer I.E., Thiele E.A., Wright S.	Trial of cannabidiol for drug-resistant seizures in the dravet syndrome	241	2017	new england journal of medicine	10.1056/NEJMoa1611618	3
Hoffmann, D.L., Standish, C.D., García-Diez, M., Pettitt, P.B., Milton, J.A., Zilhão, J., Alcolea-González, J.J., Cantalejo-Duarte, P., Collado, H., De Balbín, R., Lorblanchet, M., Ramos-Muñoz, J., Weniger, G.C., Pike, A.W.G.	U-Th dating of carbonate crusts reveals Neandertal origin of Iberian cave art	238	2018	science	10.1126/science.aap7778	4
Tang, H., Hammack, C., Ogden, S.C., Wen, Z., Qian, X., Li, Y., Yao, B., Shin, J., Zhang, F., Lee, E.M., Christian, K.M., Didier, R.A., Jin, P., Song, H., Ming, G.-L.	Zika virus infects human cortical neural progenitors and attenuates their growth	237	2016	cell stem cell	10.1016/j.stem.2016.02.016	2
Tsugawa Y., Jena A.B., Figueroa J.F., Orav E.J., Blumenthal D.M., Jha A.K.	Comparison of hospital mortality and readmission rates for medicare patients treated by male vs female physicians	237	2017	jama internal medicine	10.1001/jamainternmed.2016.7875	3
Wood, A.M., Kaptoge, S., Butterworth, A.S., Willeit, P., Warnakula, S., Bolton, T., Paige, E., Paul, D.S., Sweeting, M., Burgess, S., Bell, S., Astle, W., Stevens, D., Koulman, A., Selmer, R.M., Verschuren, W.M.M., Sato, S., Njølstad, I., Woodward, M., Salomaa, V., Nordestgaard, B.G., Yeap, B.B., Fletcher, A., Melander, O., Kuller, L.H., Balkau, B., Marmot, M., Koenig, W., Casiglia, E., Cooper, C…	Risk thresholds for alcohol consumption: combined analysis of individual-participant data for 599?912 current drinkers in 83 prospective studies	237	2018	the lancet	10.1016/S0140-6736(18)30134-X	4
Hublin J.-J., Ben-Ncer A., Bailey S.E., Freidline S.E., Neubauer S., Skinner M.M., Bergmann I., Le Cabec A., Benazzi S., Harvati K., Gunz P.	New fossils from Jebel Irhoud, Morocco and the pan-African origin of Homo sapiens	236	2017	nature	10.1038/nature22336	3
Kaplan H., Thompson R.C., Trumble B.C., Wann L.S., Allam A.H., Beheim B., Frohlich B., Sutherland M.L., Sutherland J.D., Stieglitz J., Rodriguez D.E., Michalik D.E., Rowan C.J., Lombardi G.P., Bedi R., Garcia A.R., Min J.K., Narula J., Finch C.E., Gurven M., Thomas G.S.	Coronary atherosclerosis in indigenous South American Tsimane: a cross-sectional cohort study	234	2017	the lancet	10.1016/S0140-6736(17)30752-3	3
Garrett N., Lazzaro S.C., Ariely D., Sharot T.	The brain adapts to dishonesty	232	2016	nature neuroscience	10.1038/nn.4426	3
Twenge, J.M., Joiner, T.E., Rogers, M.L., Martin, G.N.	Increases in Depressive Symptoms, Suicide-Related Outcomes, and Suicide Rates Among U.S. Adolescents After 2010 and Links to Increased New Media Screen Time	231	2018	clinical psychological science	10.1177/2167702617723376	4
O'Donovan G., Lee I.-M., Hamer M., Stamatakis E.	Association of "weekend warrior" and other leisure time physical activity patterns with risks for all-cause, cardiovascular disease, and cancer mortality	230	2017	jama internal medicine	10.1001/jamainternmed.2016.8014	3
Chang, A.-M., Aeschbach, D., Duffy, J.F., Czeisler, C.A.	Evening use of light-emitting eReaders negatively affects sleep, circadian timing, and next-morning alertness	230	2015	proceedings of the national academy of sciences of the united states of america	10.1073/pnas.1418490112	1
Austin, H.P., Allen, M.D., Donohoe, B.S., Rorrer, N.A., Kearns, F.L., Silveira, R.L., Pollard, B.C., Dominick, G., Duman, R., Omari, K.E., Mykhaylyk, V., Wagner, A., Michener, W.E., Amore, A., Skaf, M.S., Crowley, M.F., Thorne, A.W., Johnson, C.W., Lee Woodcock, H., McGeehan, J.E., Beckham, G.T.	Characterization and engineering of a plastic-degrading aromatic polyesterase	228	2018	proceedings of the national academy of sciences of the united states of america	10.1073/pnas.1718804115	4
Sakamoto, M., Benton, M.J., Venditti, C.	Dinosaurs in decline tens of millions of years before their final extinction	227	2016	proceedings of the national academy of sciences of the united states of america	10.1073/pnas.1521478113	2
Shepherd, A., Ivins, E., Rignot, E., Smith, B., Van Den Broeke, M., Velicogna, I., Whitehouse, P., Briggs, K., Joughin, I., Krinner, G., Nowicki, S., Payne, T., Scambos, T., Schlegel, N., Geruo, A., Agosta, C., Ahlstrøm, A., Babonis, G., Barletta, V., Blazquez, A., Bonin, J., Csatho, B., Cullather, R., Felikson, D., Fettweis, X., Forsberg, R., Gallee, H., Gardner, A., Gilbert, L., Groh, A., Gunte…	Mass balance of the Antarctic Ice Sheet from 1992 to 2017	227	2018	nature	10.1038/s41586-018-0179-y	4
Rouphael, N.G., Paine, M., Mosley, R., Henry, S., McAllister, D.V., Kalluri, H., Pewin, W., Frew, P.M., Yu, T., Thornburg, N.J., Kabbani, S., Lai, L., Vassilieva, E.V., Skountzou, I., Compans, R.W., Mulligan, M.J., Prausnitz, M.R., Beck, A., Edupuganti, S., Heeke, S., Kelley, C., Nesheim, W.	The safety, immunogenicity, and acceptability of inactivated influenza vaccine delivered by microneedle patch (TIV-MNP 2015): a randomised, partly blinded, placebo-controlled, phase 1 trial	226	2017	the lancet	10.1016/S0140-6736(17)30575-5	4
Di Cesare, M., Bentham, J., Stevens, G.A., Zhou, B., Danaei, G., Lu, Y., Bixby, H., Cowan, M.J., Riley, L.M., Hajifathalian, K., Fortunato, L., Taddei, C., Bennett, J.E., Ikeda, N., Khang, Y.-H., Kyobutungi, C., Laxmaiah, A., Li, Y., Lin, H.-H., Miranda, J.J., Mostafa, A., Turley, M.L., Paciorek, C.J., Gunter, M., Ezzati, M., Abdeen, Z.A., Hamid, Z.A., Abu-Rmeileh, N.M., Acosta-Cazares, B., Adams…	Trends in adult body-mass index in 200 countries from 1975 to 2014: A pooled analysis of 1698 population-based measurement studies with 19.2 million participants	226	2016	the lancet	10.1016/S0140-6736(16)30054-X	2
Ng, M., Fleming, T., Robinson, M., Thomson, B., Graetz, N., Margono, C., Mullany, E.C., Biryukov, S., Abbafati, C., Abera, S.F., Abraham, J.P., Abu-Rmeileh, N.M.E., Achoki, T., Albuhairan, F.S., Alemu, Z.A., Alfonso, R., Ali, M.K., Ali, R., Guzman, N.A., Ammar, W., Anwari, P., Banerjee, A., Barquera, S., Basu, S., Bennett, D.A., Bhutta, Z., Blore, J., Cabral, N., Nonato, I.C., Chang, J.-C., Chowd…	Global, regional, and national prevalence of overweight and obesity in children and adults during 1980-2013: A systematic analysis for the Global Burden of Disease Study 2013	226	2014	the lancet	10.1016/S0140-6736(14)60460-8	1
Hershkovitz, I., Weber, G.W., Quam, R., Duval, M., Grün, R., Kinsley, L., Ayalon, A., Bar-Matthews, M., Valladas, H., Mercier, N., Arsuaga, J.L., Martinón-Torres, M., De Castro, J.M.B., Fornai, C., Martín-Francés, L., Sarig, R., May, H., Krenn, V.A., Slon, V., Rodríguez, L., García, R., Lorenzo, C., Carretero, J.M., Frumkin, A., Shahack-Gross, R., Mayer, D.E.B.-Y., Cui, Y., Wu, X., Peled, N., Gro…	The earliest modern humans outside Africa	225	2018	science	10.1126/science.aap8369	4
Gardner, C.D., Trepanowski, J.F., Gobbo, L.C.D., Hauser, M.E., Rigdon, J., Ioannidis, J.P.A., Desai, M., King, A.C.	Effect of low-fat VS low-carbohydrate diet on 12-month weight loss in overweight adults and the association with genotype pattern or insulin secretion the DIETFITS randomized clinical trial	225	2018	jama - journal of the american medical association	10.1001/jama.2018.0245	4
Laronda M.M., Rutz A.L., Xiao S., Whelan K.A., Duncan F.E., Roth E.W., Woodruff T.K., Shah R.N.	A bioprosthetic ovary created using 3D printed microporous scaffolds restores ovarian function in sterilized mice	225	2017	nature communications	10.1038/ncomms15261	3
Suez, J., Korem, T., Zeevi, D., Zilberman-Schapira, G., Thaiss, C.A., Maza, O., Israeli, D., Zmora, N., Gilad, S., Weinberger, A., Kuperman, Y., Harmelin, A., Kolodkin-Gal, I., Shapiro, H., Halpern, Z., Segal, E., Elinav, E.	Artificial sweeteners induce glucose intolerance by altering the gut microbiota	225	2014	nature	10.1038/nature13793	1
Bhattacharya, S., Li, J., Sockell, A., Kan, M.J., Bava, F.A., Chen, S.-C., Avila-Arcos, M.C., Ji, X., Smith, E., Asadi, N.B., Lachman, R.S., Lam, H.Y.K., Bustamante, C.D., Butte, A.J., Nolan, G.P.	Whole-genome sequencing of Atacama skeleton shows novel mutations linked with dysplasia	224	2018	genome research	10.1101/gr.223693.117	4
Poole, R., Kennedy, O.J., Roderick, P., Fallowfield, J.A., Hayes, P.C., Parkes, J.	Coffee consumption and health: umbrella review of meta-analyses of multiple health outcomes	224	2017	bmj (clinical research ed.)	10.1136/bmj.j5024	4
Paules, C.I., Sullivan, S.G., Subbarao, K., Fauci, A.S.	Chasing seasonal influenza - The need for a universal influenza vaccine	223	2018	new england journal of medicine	10.1056/NEJMp1714916	4
Carhart-Harris, R.L., Roseman, L., Bolstridge, M., Demetriou, L., Pannekoek, J.N., Wall, M.B., Tanner, M., Kaelen, M., McGonigle, J., Murphy, K., Leech, R., Curran, H.V., Nutt, D.J.	Psilocybin for treatment-resistant depression: FMRI-measured brain mechanisms	223	2017	scientific reports	10.1038/s41598-017-13282-7	4
Celis-Morales C.A., Lyall D.M., Welsh P., Anderson J., Steell L., Guo Y., Maldonado R., Mackay D.F., Pell J.P., Sattar N., Gill J.M.R.	Association between active commuting and incident cardiovascular disease, cancer, and mortality: prospective cohort study	222	2017	bmj (clinical research ed.)	10.1136/bmj.j1456	3
Van Dokkum, P., Danieli, S., Cohen, Y., Merritt, A., Romanowsky, A.J., Abraham, R., Brodie, J., Conroy, C., Lokhorst, D., Mowla, L., O'Sullivan, E., Zhang, J.	A galaxy lacking dark matter	222	2018	nature	10.1038/nature25767	4
Du Toit, G., Roberts, G., Sayre, P.H., Bahnson, H.T., Radulovic, S., Santos, A.F., Brough, H.A., Phippard, D., Basting, M., Feeney, M., Turcanu, V., Sever, M.L., Lorenzo, M.G., Plaut, M., Lack, G.	Randomized trial of peanut consumption in infants at risk for peanut allergy	221	2015	new england journal of medicine	10.1056/NEJMoa1414850	1
Waite J.H., Glein C.R., Perryman R.S., Teolis B.D., Magee B.A., Miller G., Grimes J., Perry M.E., Miller K.E., Bouquet A., Lunine J.I., Brockwell T., Bolton S.J.	Cassini finds molecular hydrogen in the Enceladus plume: Evidence for hydrothermal processes	220	2017	science	10.1126/science.aai8703	3
Mubanga, M., Byberg, L., Nowak, C., Egenvall, A., Magnusson, P.K., Ingelsson, E., Fall, T.	Dog ownership and the risk of cardiovascular disease and death - A nationwide cohort study	218	2017	scientific reports	10.1038/s41598-017-16118-6	4
Qato, D.M., Ozenberger, K., Olfson, M.	Prevalence of prescription medications with depression as a potential adverse effect among adults in the United States	218	2018	jama - journal of the american medical association	10.1001/jama.2018.6741	4
Brooks, A.L., Wang, S., Jambeck, J.R.	The Chinese import ban and its impact on global plastic waste trade	218	2018	science advances	10.1126/sciadv.aat0131	4
Carhart-Harris, R.L., Bolstridge, M., Rucker, J., Day, C.M.J., Erritzoe, D., Kaelen, M., Bloomfield, M., Rickard, J.A., Forbes, B., Feilding, A., Taylor, D., Pilling, S., Curran, V.H., Nutt, D.J.	Psilocybin with psychological support for treatment-resistant depression: an open-label feasibility study	217	2016	the lancet psychiatry	10.1016/S2215-0366(16)30065-7	2
Twenge J.M., Sherman R.A., Wells B.E.	Sexual Inactivity During Young Adulthood Is More Common Among U.S. Millennials and iGen: Age, Period, and Cohort Effects on Having No Sexual Partners After Age 18	216	2017	archives of sexual behavior	10.1007/s10508-016-0798-z	3
Maruthappu M., Watkins J., Noor A.M., Williams C., Ali R., Sullivan R., Zeltner T., Atun R.	Economic downturns, universal health coverage, and cancer mortality in high-income and middle-income countries, 1990–2010: a longitudinal analysis	216	2016	the lancet	10.1016/S0140-6736(16)00577-8	3
Sun, A.J., Eisenberg, M.L.	Association Between Marijuana Use and Sexual Frequency in the United States: A Population-Based Study	215	2017	journal of sexual medicine	10.1016/j.jsxm.2017.09.005	4
Hallmann, C.A., Sorg, M., Jongejans, E., Siepel, H., Hofland, N., Schwan, H., Stenmans, W., M¬?ller, A., Sumser, H., HÀÜrren, T., Goulson, D., De Kroon, H.	More than 75 percent decline over 27 years in total flying insect biomass in protected areas	214	2017	plos one	10.1371/journal.pone.0185809	4
Grant, B.F., Chou, S.P., Saha, T.D., Pickering, R.P., Kerridge, B.T., Ruan, W.J., Huang, B., Jung, J., Zhang, H., Fan, A., Hasin, D.S.	Prevalence of 12-month alcohol use, high-risk drinking, and DSM-IV alcohol use disorder in the United States, 2001-2002 to 2012-2013: Results from the National Epidemiologic Survey on Alcohol and Related Conditions	214	2017	jama psychiatry	10.1001/jamapsychiatry.2017.2161	4
Milliken, R.E., Li, S.	Remote detection of widespread indigenous water in lunar pyroclastic deposits	214	2017	nature geoscience	10.1038/NGEO2993	4
Cao-Lormeau, V.-M., Blake, A., Mons, S., Lastère, S., Roche, C., Vanhomwegen, J., Dub, T., Baudouin, L., Teissier, A., Larre, P., Vial, A.-L., Decam, C., Choumet, V., Halstead, S.K., Willison, H.J., Musset, L., Manuguerra, J.-C., Despres, P., Fournier, E., Mallet, H.-P., Musso, D., Fontanet, A., Neil, J., Ghawché, F.	Guillain-Barré Syndrome outbreak associated with Zika virus infection in French Polynesia: A case-control study	213	2016	the lancet	10.1016/S0140-6736(16)00562-6	2
Van Den Bergh, G.D., Kaifu, Y., Kurniawan, I., Kono, R.T., Brumm, A., Setiyabudi, E., Aziz, F., Morwood, M.J.	Homo floresiensis-like fossils from the early Middle Pleistocene of Flores	213	2016	nature	10.1038/nature17999	2
Jia, X., Kivelson, M.G., Khurana, K.K., Kurth, W.S.	Evidence of a plume on Europa from Galileo magnetic and plasma wave signatures	213	2018	nature astronomy	10.1038/s41550-018-0450-z	4
Ribero S., Sanna M., Visconti A., Navarini A., Aviv A., Glass D., Spector T.D., Smith C., Simpson M., Barker J., Mangino M., Falchi M., Bataille V.	Acne and Telomere Length: A New Spectrum between Senescence and Apoptosis Pathways	213	2017	journal of investigative dermatology	10.1016/j.jid.2016.09.014	3
Mitchell M.A., Wartinger D.D.	Validation of a functional pyelocalyceal renal model for the evaluation of renal calculi passage while riding a roller coaster	213	2016	journal of the american osteopathic association	10.7556/jaoa.2016.128	3
Tomasetti, C., Vogelstein, B.	Variation in cancer risk among tissues can be explained by the number of stem cell divisions	212	2015	science	10.1126/science.1260825	1
Kopp, R.E., Kemp, A.C., Bittermann, K., Horton, B.P., Donnelly, J.P., Gehrels, W.R., Hay, C.C., Mitrovica, J.X., Morrow, E.D., Rahmstorf, S.	Temperature-driven global sea-level variability in the Common Era	212	2016	proceedings of the national academy of sciences of the united states of america	10.1073/pnas.1517056113	2
Alexandrov L.B., Ju Y.S., Haase K., Van Loo P., Martincorena I., Nik-Zainal S., Totoki Y., Fujimoto A., Nakagawa H., Shibata T., Campbell P.J., Vineis P., Phillips D.H., Stratton M.R.	Mutational signatures associated with tobacco smoking in human cancer	212	2016	science	10.1126/science.aag0299	3
Readhead, B., Haure-Mirande, J.-V., Funk, C.C., Richards, M.A., Shannon, P., Haroutunian, V., Sano, M., Liang, W.S., Beckmann, N.D., Price, N.D., Reiman, E.M., Schadt, E.E., Ehrlich, M.E., Gandy, S., Dudley, J.T.	Multiscale Analysis of Independent Alzheimer's Cohorts Finds Disruption of Molecular, Genetic, and Clinical Networks by Human Herpesvirus	212	2018	neuron	10.1016/j.neuron.2018.05.023	4
Diaz, K.M., Howard, V.J., Hutto, B., Colabianchi, N., Vena, J.E., Safford, M.M., Blair, S.N., Hooker, S.P.	Patterns of sedentary behavior and mortality in U.S. middle-aged and older adults a national cohort study	211	2017	annals of internal medicine	10.7326/M17-0212	4
Kyba, C.C.M., Kuester, T., De Miguel, A.S., Baugh, K., Jechow, A., Hölker, F., Bennie, J., Elvidge, C.D., Gaston, K.J., Guanter, L.	Artificially lit surface of Earth at night increasing in radiance and extent	211	2017	science advances	10.1126/sciadv.1701528	4
Carter B., Rees P., Hale L., Bhattacharjee D., Paradkar M.S.	Association between portable screen-based media device access or use and sleep outcomes a systematic review and meta-analysis	211	2016	jama pediatrics	10.1001/jamapediatrics.2016.2341	3
Ceballos, G., Ehrlich, P.R., Barnosky, A.D., García, A., Pringle, R.M., Palmer, T.M.	Accelerated modern human-induced species losses: Entering the sixth mass extinction	211	2015	science advances	10.1126/sciadv.1400253	1
Ghadri J.R., Sarcon A., Diekmann J., Bataiosu D.R., Cammann V.L., Jurisic S., Napp L.C., Jaguszewski M., Scherff F., Brugger P., Jäncke L., Seifert B., Bax J.J., Ruschitzka F., Lüscher T.F., Templin C., Schwyzer M., Franke J., Katus H.A., Burgdorf C., Schunkert H., Thiele H., Bauersachs J., Tschöpe C., Rajan L., Michels G., Pfister R., Ukena C., Böhm M., Erbel R., Cuneo A., Kuck K.-H., Jacobshage…	Happy heart syndrome: Role of positive emotional stress in takotsubo syndrome	210	2016	european heart journal	10.1093/eurheartj/ehv757	3
Silberstein, S.D., Dodick, D.W., Bigal, M.E., Yeung, P.P., Goadsby, P.J., Blankenbiller, T., Grozinski-Wolff, M., Yang, R., Ma, Y., Aycardi, E.	Fremanezumab for the preventive treatment of chronic migraine	210	2017	new england journal of medicine	10.1056/NEJMoa1709038	4
Nutman A.P., Bennett V.C., Friend C.R.L., Van Kranendonk M.J., Chivas A.R.	Rapid emergence of life shown by discovery of 3,700-million-year-old microbial structures	209	2016	nature	10.1038/nature19355	3
Osterberg E.C., Gaither T.W., Awad M.A., Truesdale M.D., Allen I., Sutcliffe S., Breyer B.N.	Correlation between pubic hair grooming and STIs: Results from a nationally representative probability sample	209	2017	sexually transmitted infections	10.1136/sextrans-2016-052687	3
Aune D., Giovannucci E., Boffetta P., Fadnes L.T., Keum N., Norat T., Greenwood D.C., Riboli E., Vatten L.J., Tonstad S.	Fruit and vegetable intake and the risk of cardiovascular disease, total cancer and all-cause mortality-A systematic review and dose-response meta-analysis of prospective studies	209	2017	international journal of epidemiology	10.1093/ije/dyw319	3
Afshin A., Forouzanfar M.H., Reitsma M.B., Sur P., Estep K., Lee A., Marczak L., Mokdad A.H., Moradi-Lakeh M., Naghavi M., Salama J.S., Vos T., Abate K.H., Abbafati C., Ahmed M.B., Al-Aly Z., Alkerwi A., Al-Raddadi R., Amare A.T., Amberbir A., Amegah A.K., Amini E., Amrock S.M., Anjana R.M., Ärnlöv J., Asayesh H., Banerjee A., Barac A., Baye E., Bennett D.A., Beyene A.S., Biadgilign S., Biryukov …	Health effects of overweight and obesity in 195 countries over 25 years	208	2017	new england journal of medicine	10.1056/NEJMoa1614362	3
Boddhula, S.K., Boddhula, S., Gunasekaran, K., Bischof, E.	An unusual cause of thunderclap headache after eating the hottest pepper in the world - "The Carolina Reaper"	208	2018	bmj case reports	10.1136/bcr-2017-224085	4
Gillen, J.B., Martin, B.J., MacInnis, M.J., Skelly, L.E., Tarnopolsky, M.A., Gibala, M.J.	Twelve weeks of sprint interval training improves indices of cardiometabolic health similar to traditional endurance training despite a five-fold lower exercise volume and time commitment	207	2016	plos one	10.1371/journal.pone.0154075	2
Han J., Morris S.C., Ou Q., Shu D., Huang H.	Meiofaunal deuterostomes from the basal Cambrian of Shaanxi (China)	206	2017	nature	10.1038/nature21072	3
Bachhuber, M.A., Saloner, B., Cunningham, C.O., Barry, C.L.	Medical cannabis laws and opioid analgesic overdose mortality in the United States, 1999-2010	206	2014	jama internal medicine	10.1001/jamainternmed.2014.4005	1
Li Z., Rava M., Bédard A., Dumas O., Garcia-Aymerich J., Leynaert B., Pison C., Le Moual N., Romieu I., Siroux V., Camargo C.A., Jr., Nadif R., Varraso R.	Cured meat intake is associated with worsening asthma symptoms	206	2017	thorax	10.1136/thoraxjnl-2016-208375	3
Jmaiff Blackstock L.K., Wang W., Vemula S., Jaeger B.T., Li X.-F.	Sweetened Swimming Pools and Hot Tubs	205	2017	environmental science and technology letters	10.1021/acs.estlett.7b00043	3
Au, R., Carskadon, M., Millman, R., Wolfson, A., Braverman, P.K., Adelman, W.P., Breuner, C.C., Levine, D.A., Marcell, A.V., Murray, P.J., O'Brien, R.F., Devore, C.D., Allison, M., Ancona, R., Barnett, S.E., Gunther, R., Holmes, B., Lerner, M., Minier, M., Okamoto, J.K., Young, T.	School start times for adolescents	204	2014	pediatrics	10.1542/peds.2014-1697	1
McDonald, B.C., De Gouw, J.A., Gilman, J.B., Jathar, S.H., Akherati, A., Cappa, C.D., Jimenez, J.L., Lee-Taylor, J., Hayes, P.L., McKeen, S.A., Cui, Y.Y., Kim, S.-W., Gentner, D.R., Isaacman-VanWertz, G., Goldstein, A.H., Harley, R.A., Frost, G.J., Roberts, J.M., Ryerson, T.B., Trainer, M.	Volatile chemical products emerging as largest petrochemical source of urban organic emissions	203	2018	science	10.1126/science.aaq0524	4
Jamieson A.J., Malkocs T., Piertney S.B., Fujii T., Zhang Z.	Bioaccumulation of persistent organic pollutants in the deepest ocean fauna	203	2017	nature ecology and evolution	10.1038/s41559-016-0051	3
Conselice C.J., Wilkinson A., Duncan K., Mortlock A.	THE EVOLUTION of GALAXY NUMBER DENSITY at z < 8 and ITS IMPLICATIONS	203	2016	astrophysical journal	10.3847/0004-637X/830/2/83	3
Yoshida, S., Hiraga, K., Takehana, T., Taniguchi, I., Yamaji, H., Maeda, Y., Toyohara, K., Miyamoto, K., Kimura, Y., Oda, K.	A bacterium that degrades and assimilates poly(ethylene terephthalate)	203	2016	science	10.1126/science.aad6359	2
Hirsch, T., Rothoeft, T., Teig, N., Bauer, J.W., Pellegrini, G., De Rosa, L., Scaglione, D., Reichelt, J., Klausegger, A., Kneisz, D., Romano, O., Seconetti, A.S., Contin, R., Enzo, E., Jurman, I., Carulli, S., Jacobsen, F., Luecke, T., Lehnhardt, M., Fischer, M., Kueckelhaus, M., Quaglino, D., Morgante, M., Bicciato, S., Bondanza, S., De Luca, M.	Regeneration of the entire human epidermis using transgenic stem cells	201	2017	nature	10.1038/nature24487	4
Pase M.P., Himali J.J., Beiser A.S., Aparicio H.J., Satizabal C.L., Vasan R.S., Seshadri S., Jacques P.F.	Sugar- and Artificially Sweetened Beverages and the Risks of Incident Stroke and Dementia: A Prospective Cohort Study	201	2017	stroke	10.1161/STROKEAHA.116.016027	3
Delp, M.D., Charvat, J.M., Limoli, C.L., Globus, R.K., Ghosh, P.	Apollo lunar astronauts show higher cardiovascular disease mortality: Possible deep space radiation effects on the vascular endothelium	201	2016	scientific reports	10.1038/srep29901	2
Holen S.R., Deméré T.A., Fisher D.C., Fullagar R., Paces J.B., Jefferson G.T., Beeton J.M., Cerutti R.A., Rountrey A.N., Vescera L., Holen K.A.	A 130,000-year-old archaeological site in southern California, USA	201	2017	nature	10.1038/nature22065	3
Reece, A.G., Danforth, C.M.	Instagram photos reveal predictive markers of depression	201	2017	epj data science	10.1140/epjds/s13688-017-0110-z	4
Downs, C.A., Kramarsky-Winter, E., Segal, R., Fauth, J., Knutson, S., Bronstein, O., Ciner, F.R., Jeger, R., Lichtenfeld, Y., Woodley, C.M., Pennington, P., Cadenas, K., Kushmaro, A., Loya, Y.	Toxicopathological Effects of the Sunscreen UV Filter, Oxybenzone (Benzophenone-3), on Coral Planulae and Cultured Primary Cells and Its Environmental Contamination in Hawaii and the U.S. Virgin Islands	201	2016	archives of environmental contamination and toxicology	10.1007/s00244-015-0227-7	2
Chaudhary U., Xia B., Silvoni S., Cohen L.G., Birbaumer N.	Brain–Computer Interface–Based Communication in the Completely Locked-In State	201	2017	plos biology	10.1371/journal.pbio.1002593	3
Gershlak J.R., Hernandez S., Fontana G., Perreault L.R., Hansen K.J., Larson S.A., Binder B.Y.K., Dolivo D.M., Yang T., Dominko T., Rolle M.W., Weathers P.J., Medina-Bolivar F., Cramer C.L., Murphy W.L., Gaudette G.R.	Crossing kingdoms: Using decellularized plants as perfusable tissue engineering scaffolds	200	2017	biomaterials	10.1016/j.biomaterials.2017.02.011	3
Ra, C.K., Cho, J., Stone, M.D., De La Cerda, J., Goldenson, N.I., Moroney, E., Tung, I., Lee, S.S., Leventhal, A.M.	Association of digital media use with subsequent symptoms of attention-deficit/hyperactivity disorder among adolescents	199	2018	jama - journal of the american medical association	10.1001/jama.2018.8931	4
Lenzen, M., Sun, Y.-Y., Faturay, F., Ting, Y.-P., Geschke, A., Malik, A.	The carbon footprint of global tourism	199	2018	nature climate change	10.1038/s41558-018-0141-x	4
Baker, D.J., Childs, B.G., Durik, M., Wijers, M.E., Sieben, C.J., Zhong, J., A. Saltness, R., Jeganathan, K.B., Verzosa, G.C., Pezeshki, A., Khazaie, K., Miller, J.D., Van Deursen, J.M.	Naturally occurring p16 Ink4a-positive cells shorten healthy lifespan	199	2016	nature	10.1038/nature16932	2
Skovlund C.W., Mørch L.S., Kessing L.V., Lidegaard O.	Association of hormonal contraception with depression	199	2016	jama psychiatry	10.1001/jamapsychiatry.2016.2387	3
Aarts, A.A., Anderson, J.E., Anderson, C.J., Attridge, P.R., Attwood, A., Axt, J., Babel, M., Bahník, Š., Baranski, E., Barnett-Cowan, M., Bartmess, E., Beer, J., Bell, R., Bentley, H., Beyan, L., Binion, G., Borsboom, D., Bosch, A., Bosco, F.A., Bowman, S.D., Brandt, M.J., Braswell, E., Brohmer, H., Brown, B.T., Brown, K., Brüning, J., Calhoun-Sauls, A., Callahan, S.P., Chagnon, E., Chandler, J.…	Estimating the reproducibility of psychological science	198	2015	science	10.1126/science.aac4716	2
Colgan W., Machguth H., MacFerrin M., Colgan J.D., van As D., MacGregor J.A.	The abandoned ice sheet base at Camp Century, Greenland, in a warming climate	197	2016	geophysical research letters	10.1002/2016GL069688	3
Patrut, A., Woodborne, S., Patrut, R.T., Rakosy, L., Lowy, D.A., Hall, G., Von Reden, K.F.	The demise of the largest and oldest African baobabs	197	2018	nature plants	10.1038/s41477-018-0170-5	4
Ackermann, M., Fermi-LAT, MAGIC, AGILE, Kanata, Kiso, Kapteyn, Subaru, VERITAS	Multimessenger observations of a flaring blazar coincident with high-energy neutrino IceCube-170922A	197	2018	science	10.1126/science.aat1378	4
Cao, B., Parnell, L.A., Diamond, M.S., Mysorekar, I.U.	Inhibition of autophagy limits vertical transmission of Zika virus in pregnant mice	197	2017	journal of experimental medicine	10.1084/jem.20170957	4
Wolke D., Bilgin A., Samara M.	Systematic Review and Meta-Analysis: Fussing and Crying Durations and Prevalence of Colic in Infants	195	2017	journal of pediatrics	10.1016/j.jpeds.2017.02.020	3
Voigt, M., Wich, S.A., Ancrenaz, M., Meijaard, E., Abram, N., Banes, G.L., Campbell-Smith, G., d'Arcy, L.J., Delgado, R.A., Erman, A., Gaveau, D., Goossens, B., Heinicke, S., Houghton, M., Husson, S.J., Leiman, A., Sanchez, K.L., Makinuddin, N., Marshall, A.J., Meididit, A., Miettinen, J., Mundry, R., Musnanda, Nardiyono, Nurcahyo, A., Odom, K., Panda, A., Prasetyo, D., Priadjati, A., Purnomo, Ra…	Global Demand for Natural Resources Eliminated More Than 100,000 Bornean Orangutans	195	2018	current biology	10.1016/j.cub.2018.01.053	4
Anglada-Escudé G., Amado P.J., Barnes J., Berdiñas Z.M., Butler R.P., Coleman G.A.L., De La Cueva I., Dreizler S., Endl M., Giesers B., Jeffers S.V., Jenkins J.S., Jones H.R.A., Kiraga M., Kürster M., López-González M.J., Marvin C.J., Morales N., Morin J., Nelson R.P., Ortiz J.L., Ofir A., Paardekooper S.-J., Reiners A., Rodríguez E., Rodríguez-López C., Sarmiento L.F., Strachan J.P., Tsapras Y.,…	A terrestrial planet candidate in a temperate orbit around Proxima Centauri	194	2016	nature	10.1038/nature19106	3
Odes, E.J., Randolph-Quinney, P.S., Steyn, M., Throckmorton, Z., Smilg, J.S., Zipfel, B., Augustine, T.N., Beer, F.D., Hoffman, J.W., Franklin, R.D., Berger, L.R.	Earliest hominin cancer: 1.7-million-yearold osteosarcoma from Swartkrans cave, South Africa	194	2016	south african journal of science	10.17159/sajs.2016/20150471	2
Howden, E.J., Sarma, S., Lawley, J.S., Opondo, M., Cornwell, W., Stoller, D., Urey, M.A., Adams-Huet, B., Levine, B.D.	Reversing the Cardiac Effects of Sedentary Aging in Middle Age-A Randomized Controlled Trial: Implications for Heart Failure Prevention	194	2018	circulation	10.1161/CIRCULATIONAHA.117.030617	4
Krebs, E.E., Gravely, A., Nugent, S., Jensen, A.C., DeRonne, B., Goldsmith, E.S., Kroenke, K., Bair, M.J., Noorbaloochi, S.	Effect of opioid vs nonopioid medications on pain-related function in patients with chronic back pain or hip or knee osteoarthritis pain the SPACE randomized clinical trial	193	2018	jama - journal of the american medical association	10.1001/jama.2018.0899	4
Oja P., Kelly P., Pedisic Z., Titze S., Bauman A., Foster C., Hamer M., Hillsdon M., Stamatakis E.	Associations of specific types of sports and exercise with all-cause and cardiovascular-disease mortality: a cohort study of 80 306 British adults	193	2017	british journal of sports medicine	10.1136/bjsports-2016-096822	3
Cook, B.I., Wolkovich, E.M.	Climate change decouples drought from early wine grape harvests in France	193	2016	nature climate change	10.1038/nclimate2960	2
Fleming-Dutra, K.E., Hersh, A.L., Shapiro, D.J., Bartoces, M., Enns, E.A., File, T.M., Finkelstein, J.A., Gerber, J.S., Hyun, D.Y., Linder, J.A., Lynfield, R., Margolis, D.J., May, L.S., Merenstein, D., Metlay, J.P., Newland, J.G., Piccirillo, J.F., Roberts, R.M., Sanchez, G.V., Suda, K.J., Thomas, A., Woo, T.M., Zetts, R.M., Hicks, L.A.	Prevalence of inappropriate antibiotic prescriptions among us ambulatory care visits, 2010-2011	193	2016	jama - journal of the american medical association	10.1001/jama.2016.4151	2
Foster, N.E., Anema, J.R., Cherkin, D., Chou, R., Cohen, S.P., Gross, D.P., Ferreira, P.H., Fritz, J.M., Koes, B.W., Peul, W., Turner, J.A., Maher, C.G., Buchbinder, R., Hartvigsen, J., Cherkin, D., Foster, N.E., Maher, C.G., Underwood, M., van Tulder, M., Anema, J.R., Chou, R., Cohen, S.P., Menezes Costa, L., Croft, P., Ferreira, M., Ferreira, P.H., Fritz, J.M., Genevay, S., Gross, D.P., Hancock…	Prevention and treatment of low back pain: evidence, challenges, and promising directions	192	2018	the lancet	10.1016/S0140-6736(18)30489-6	4
Morishima, K., Kuno, M., Nishio, A., Kitagawa, N., Manabe, Y., Moto, M., Takasaki, F., Fujii, H., Satoh, K., Kodama, H., Hayashi, K., Odaka, S., Procureur, S., Atti, D., Bouteille, S., Calvet, D., Filosa, C., Magnier, P., Mandjavidze, I., Riallot, M., Marini, B., Gable, P., Date, Y., Sugiura, M., Elshayeb, Y., Elnady, T., Ezzy, M., Guerriero, E., Steige, V., Serikoff, N., Mouret, J.-B., Charlès, …	Discovery of a big void in Khufu's Pyramid by observation of cosmic-ray muons	191	2017	nature	10.1038/nature24647	4
Mayr, G., Scofield, R.P., De Pietri, V.L., Tennyson, A.J.D.	A Paleocene penguin from New Zealand substantiates multiple origins of gigantism in fossil Sphenisciformes	191	2017	nature communications	10.1038/s41467-017-01959-6	4
Hertzberg, V.S., Weiss, H., Elon, L., Si, W., Norris, S.L.	Behaviors, movements, and transmission of droplet-mediated respiratory diseases during transcontinental airline flights	191	2018	proceedings of the national academy of sciences of the united states of america	10.1073/pnas.1711611115	4
Mora C., Dousset B., Caldwell I.R., Powell F.E., Geronimo R.C., Bielecki C.R., Counsell C.W.W., Dietrich B.S., Johnston E.T., Louis L.V., Lucas M.P., Mckenzie M.M., Shea A.G., Tseng H., Giambelluca T.W., Leon L.R., Hawkins E., Trauernicht C.	Global risk of deadly heat	191	2017	nature climate change	10.1038/nclimate3322	3
Slade T., Chapman C., Swift W., Keyes K., Tonks Z., Teesson M.	Birth cohort trends in the global epidemiology of alcohol use and alcohol-related harms in men and women: Systematic review and metaregression	191	2016	bmj open	10.1136/bmjopen-2016-011827	3
Gaither J.R., Leventhal J.M., Ryan S.A., Camenga D.R.	National trends in hospitalizations for opioid poisonings among children and adolescents, 1997 to 2012	190	2016	jama pediatrics	10.1001/jamapediatrics.2016.2154	3
Moon R.Y., Darnall R.A., Feldman-Winter L., Goodstein M.H., Hauck F.R.	SIDS and other sleep-related infant deaths: Updated 2016 recommendations for a safe infant sleeping environment	190	2016	pediatrics	10.1542/peds.2016-2938	3
Bradford, A.C., Bradford, W.D., Abraham, A., Adams, G.B.	Association between US state medical cannabis laws and opioid prescribing in the medicare part D population	189	2018	jama internal medicine	10.1001/jamainternmed.2018.0266	4
Ceballos G., Ehrlich P.R., Dirzo R.	Biological annihilation via the ongoing sixth mass extinction signaled by vertebrate population losses and declines	189	2017	proceedings of the national academy of sciences of the united states of america	10.1073/pnas.1704949114	3
Li H., Saucedo-Cuevas L., Regla-Nava J.A., Chai G., Sheets N., Tang W., Terskikh A.V., Shresta S., Gleeson J.G.	Zika Virus Infects Neural Progenitors in the Adult Mouse Brain and Alters Proliferation	188	2016	cell stem cell	10.1016/j.stem.2016.08.005	3
Hill D., Ameenuddin N., Chassiakos Y.R., Cross C., Radesky J., Hutchinson J., Boyd R., Mendelson R., Moreno M.A., Smith J., Swanson W.S.	Media and young minds	188	2016	pediatrics	10.1542/peds.2016-2591	3
Nesbitt S.J., Butler R.J., Ezcurra M.D., Barrett P.M., Stocker M.R., Angielczyk K.D., Smith R.M.H., Sidor C.A., Nied?wiedzki G., Sennikov A.G., Charig A.J.	The earliest bird-line archosaurs and the assembly of the dinosaur body plan	188	2017	nature	10.1038/nature22037	3
Bonnefon, J.-F., Shariff, A., Rahwan, I.	The social dilemma of autonomous vehicles	188	2016	science	10.1126/science.aaf2654	2
Karl, T.R., Arguez, A., Huang, B., Lawrimore, J.H., McMahon, J.R., Menne, M.J., Peterson, T.C., Vose, R.S., Zhang, H.-M.	Possible artifacts of data biases in the recent global surface warming hiatus	188	2015	science	10.1126/science.aaa5632	1
McCoy, V.E., Saupe, E.E., Lamsdell, J.C., Tarhan, L.G., McMahon, S., Lidgard, S., Mayer, P., Whalen, C.D., Soriano, C., Finney, L., Vogt, S., Clark, E.G., Anderson, R.P., Petermann, H., Locatelli, E.R., Briggs, D.E.G.	The 'Tully monster' is a vertebrate	187	2016	nature	10.1038/nature16992	2
GBD 2015 Healthcare Access and Quality Collaborators, Fullman N., Sorensen R.J.D., Bollyky T., McKee M., Nolte E., Abajobir A.A., Abate K.H., Abbafati C., Abbas K.M., Abd-Allah F., Abdulle A.M., Abdurahman A.A., Abera S.F., Abraham B., Abreha G.F., Adane K., Adelekan A.L., Adetifa I.M.O., Afshin A., Agarwal A., Agarwal S.K., Agarwal S., Agrawal A., Kiadaliri A.A., Ahmadi A., Ahmed K.Y., Ahmed M.B…	Healthcare Access and Quality Index based on mortality from causes amenable to personal health care in 195 countries and territories, 1990–2015: a novel analysis from the Global Burden of Disease Study 2015	186	2017	the lancet	10.1016/S0140-6736(17)30818-8	3
Raffan, E., Dennis, R.J., O'Donovan, C.J., Becker, J.M., Scott, R.A., Smith, S.P., Withers, D.J., Wood, C.J., Conci, E., Clements, D.N., Summers, K.M., German, A.J., Mellersh, C.S., Arendt, M.L., Iyemere, V.P., Withers, E., Söder, J., Wernersson, S., Andersson, G., Lindblad-Toh, K., Yeo, G.S.H., O'Rahilly, S.	A Deletion in the Canine POMC Gene Is Associated with Weight and Appetite in Obesity-Prone Labrador Retriever Dogs	186	2016	cell metabolism	10.1016/j.cmet.2016.04.012	2
Zhang, J., Rector, J., Lin, J.Q., Young, J.H., Sans, M., Katta, N., Giese, N., Yu, W., Nagi, C., Suliburk, J., Liu, J., Bensussan, A., Dehoog, R.J., Garza, K.Y., Ludolph, B., Sorace, A.G., Syed, A., Zahedivash, A., Milner, T.E., Eberlin, L.S.	Nondestructive tissue analysis for ex vivo and in vivo cancer diagnosis using a handheld mass spectrometry system	186	2017	science translational medicine	10.1126/scitranslmed.aan3968	4
Duggal, N.A., Pollock, R.D., Lazarus, N.R., Harridge, S., Lord, J.M.	Major features of immunesenescence, including reduced thymic output, are ameliorated by high levels of physical activity in adulthood	185	2018	aging cell	10.1111/acel.12750	4
Fothergill E., Guo J., Howard L., Kerns J.C., Knuth N.D., Brychta R., Chen K.Y., Skarulis M.C., Walter M., Walter P.J., Hall K.D.	Persistent metabolic adaptation 6 years after “The Biggest Loser” competition	185	2016	obesity	10.1002/oby.21538	3
Smyth A., O'Donnell M., Lamelas P., Teo K., Rangarajan S., Yusuf S.	Physical Activity and Anger or Emotional Upset as Triggers of Acute Myocardial Infarction: The INTERHEART Study	185	2016	circulation	10.1161/CIRCULATIONAHA.116.023142	3
Mojtabai R., Olfson M., Han B.	National trends in the prevalence and treatment of depression in adolescents and young adults	185	2016	pediatrics	10.1542/peds.2016-1878	3
Cristofari, R., Liu, X., Bonadonna, F., Cherel, Y., Pistorius, P., Le Maho, Y., Raybaud, V., Stenseth, N.C., Le Bohec, C., Trucchi, E.	Climate-driven range shifts of the king penguin in a fragmented ecosystem	185	2018	nature climate change	10.1038/s41558-018-0084-2	4
Nater, A., Mattle-Greminger, M.P., Nurcahyo, A., Nowak, M.G., de Manuel, M., Desai, T., Groves, C., Pybus, M., Sonay, T.B., Roos, C., Lameira, A.R., Wich, S.A., Askew, J., Davila-Ross, M., Fredriksson, G., de Valles, G., Casals, F., Prado-Martinez, J., Goossens, B., Verschoor, E.J., Warren, K.S., Singleton, I., Marques, D.A., Pamungkas, J., Perwitasari-Farajallah, D., Rianti, P., Tuuga, A., Gut, …	Morphometric, Behavioral, and Genomic Evidence for a New Orangutan Species	185	2017	current biology	10.1016/j.cub.2017.09.047	4
McNeely, E., Mordukhovich, I., Staffa, S., Tideman, S., Gale, S., Coull, B.	Cancer prevalence among flight attendants compared to the general population	185	2018	environmental health: a global access science source	10.1186/s12940-018-0396-8	4
Videsen, S.K.A., Bejder, L., Johnson, M., Madsen, P.T.	High suckling rates and acoustic crypsis of humpback whale neonates maximise potential for mother?±calf energy transfer	184	2017	functional ecology	10.1111/1365-2435.12871	4
Song M., Fung T.T., Hu F.B., Willett W.C., Longo V.D., Chan A.T., Giovannucci E.L.	Association of animal and plant protein intake with all-cause and cause-specific mortality	184	2016	jama internal medicine	10.1001/jamainternmed.2016.4182	3
Ngo, T.T.M., Moufarrej, M.N., Rasmussen, M.-L.H., Camunas-Soler, J., Pan, W., Okamoto, J., Neff, N.F., Liu, K., Wong, R.J., Downes, K., Tibshirani, R., Shaw, G.M., Skotte, L., Stevenson, D.K., Biggio, J.R., Elovitz, M.A., Melbye, M., Quake, S.R.	Noninvasive blood tests for fetal development predict gestational age and preterm delivery	184	2018	science	10.1126/science.aar3819	4
Friedman, R., Antoine, D., Talamo, S., Reimer, P.J., Taylor, J.H., Wills, B., Mannino, M.A.	Natural mummies from Predynastic Egypt reveal the world's earliest figural tattoos	183	2018	journal of archaeological science	10.1016/j.jas.2018.02.002	4
Zhao, J.-G., Zeng, X.-T., Wang, J., Liu, L.	Association between calcium or Vitamin D supplementation and fracture incidence in community-dwelling older adults a systematic review and meta-analysis	183	2017	jama - journal of the american medical association	10.1001/jama.2017.19344	4
Skinner, A.C., Perrin, E.M., Skelton, J.A.	Prevalence of obesity and severe obesity in US children, 1999-2014	183	2016	obesity	10.1002/oby.21497	2
Lumsden A.J., Cooper J.G.	The choking hazard of grapes: A plea for awareness	183	2017	archives of disease in childhood	10.1136/archdischild-2016-311750	3
Springmann, M., Godfray, H.C.J., Rayner, M., Scarborough, P.	Analysis and valuation of the health and climate change cobenefits of dietary change	183	2016	proceedings of the national academy of sciences of the united states of america	10.1073/pnas.1523119113	2
Stallard T.S., Melin H., Miller S., Moore L., O'Donoghue J., Connerney J.E.P., Satoh T., West R.A., Thayer J.P., Hsu V.W., Johnson R.E.	The Great Cold Spot in Jupiter's upper atmosphere	182	2017	geophysical research letters	10.1002/2016GL071956	3
Kappelman J., Ketcham R.A., Pearce S., Todd L., Akins W., Colbert M.W., Feseha M., Maisano J.A., Witzel A.	Perimortem fractures in Lucy suggest mortality from fall out of tall tree	182	2016	nature	10.1038/nature19332	3
Cardinale, M., Kaiser, D., Lueders, T., Schnell, S., Egert, M.	Microbiome analysis and confocal microscopy of used kitchen sponges reveal massive colonization by Acinetobacter, Moraxella and Chryseobacterium species	181	2017	scientific reports	10.1038/s41598-017-06055-9	4
Fennessy J., Bidon T., Reuss F., Kumar V., Elkan P., Nilsson M.A., Vamberger M., Fritz U., Janke A.	Multi-locus Analyses Reveal Four Giraffe Species Instead of One	181	2016	current biology	10.1016/j.cub.2016.07.036	3
Prather A.A., Leung C.W., Adler N.E., Ritchie L., Laraia B., Epel E.S.	Short and sweet: Associations between self-reported sleep duration and sugar-sweetened beverage consumption among adults in the United States	181	2016	sleep health	10.1016/j.sleh.2016.09.007	3
Shademan, A., Decker, R.S., Opfermann, J.D., Leonard, S., Krieger, A., Kim, P.C.W.	Supervised autonomous robotic soft tissue surgery	181	2016	science translational medicine	10.1126/scitranslmed.aad9398	2
Karayiannis, D., Kontogianni, M.D., Mendorou, C., Mastrominas, M., Yiannakouris, N.	Adherence to the Mediterranean diet and IVF success rate among non-obese women attempting fertility	180	2018	human reproduction	10.1093/humrep/dey003	4
Wolf, A.M.D., Fontham, E.T.H., Church, T.R., Flowers, C.R., Guerra, C.E., LaMonte, S.J., Etzioni, R., McKenna, M.T., Oeffinger, K.C., Shih, Y.-C.T., Walter, L.C., Andrews, K.S., Brawley, O.W., Brooks, D., Fedewa, S.A., Manassaram-Baptiste, D., Siegel, R.L., Wender, R.C., Smith, R.A.	Colorectal cancer screening for average-risk adults: 2018 guideline update from the American Cancer Society	180	2018	ca cancer journal for clinicians	10.3322/caac.21457	4
Adhikari, K., Fontanil, T., Cal, S., Mendoza-Revilla, J., Fuentes-Guajardo, M., Chacón-Duque, J.-C., Al-Saadi, F., Johansson, J.A., Quinto-Sanchez, M., Acuña-Alonzo, V., Jaramillo, C., Arias, W., Lozano, R.B., Pérez, G.M., Gómez-Valdés, J., Villamil-Ramírez, H., Hunemeier, T., Ramallo, V., De Cerqueira, C.C.S., Hurtado, M., Villegas, V., Granja, V., Gallo, C., Poletti, G., Schuler-Faccini, L., Sa…	A genome-wide association scan in admixed Latin Americans identifies loci influencing facial and scalp hair features	180	2016	nature communications	10.1038/ncomms10815	2
Donati A.R.C., Shokur S., Morya E., Campos D.S.F., Moioli R.C., Gitti C.M., Augusto P.B., Tripodi S., Pires C.G., Pereira G.A., Brasil F.L., Gallo S., Lin A.A., Takigami A.K., Aratanha M.A., Joshi S., Bleuler H., Cheng G., Rudolph A., Nicolelis M.A.L.	Long-Term Training with a Brain-Machine Interface-Based Gait Protocol Induces Partial Neurological Recovery in Paraplegic Patients	180	2016	scientific reports	10.1038/srep30383	3
Kelley, C.P., Mohtadi, S., Cane, M.A., Seager, R., Kushnir, Y.	Climate change in the Fertile Crescent and implications of the recent Syrian drought	180	2015	proceedings of the national academy of sciences of the united states of america	10.1073/pnas.1421533112	1
Kranz, L.M., Diken, M., Haas, H., Kreiter, S., Loquai, C., Reuter, K.C., Meng, M., Fritz, D., Vascotto, F., Hefesha, H., Grunwitz, C., Vormehr, M., Hüsemann, Y., Selmi, A., Kuhn, A.N., Buck, J., Derhovanessian, E., Rae, R., Attig, S., Diekmann, J., Jabulowsky, R.A., Heesch, S., Hassel, J., Langguth, P., Grabbe, S., Huber, C., Türeci, Ö., Sahin, U.	Systemic RNA delivery to dendritic cells exploits antiviral defence for cancer immunotherapy	179	2016	nature	10.1038/nature18300	2
Yan, J., Grantham, M., Pantelic, J., De Mesquita, P.J.B., Albert, B., Liu, F., Ehrman, S., Milton, D.K.	Infectious virus in exhaled breath of symptomatic seasonal influenza cases from a college community	179	2018	proceedings of the national academy of sciences of the united states of america	10.1073/pnas.1716561115	4
Cipriani, A., Furukawa, T.A., Salanti, G., Chaimani, A., Atkinson, L.Z., Ogawa, Y., Leucht, S., Ruhe, H.G., Turner, E.H., Higgins, J.P.T., Egger, M., Takeshima, N., Hayasaka, Y., Imai, H., Shinohara, K., Tajika, A., Ioannidis, J.P.A., Geddes, J.R.	Comparative efficacy and acceptability of 21 antidepressant drugs for the acute treatment of adults with major depressive disorder: a systematic review and network meta-analysis	179	2018	the lancet	10.1016/S0140-6736(17)32802-7	4
Ling H., Morris H.R., Neal J.W., Lees A.J., Hardy J., Holton J.L., Revesz T., Williams D.D.R.	Mixed pathologies including chronic traumatic encephalopathy account for dementia in retired association football (soccer) players	179	2017	acta neuropathologica	10.1007/s00401-017-1680-3	3
Pool, L.R., Burgard, S.A., Needham, B.L., Elliott, M.R., Langa, K.M., Mendes De Leon, C.F.	Association of a negative wealth shock with all-cause mortality in middle-aged and older adults in the United States	178	2018	jama - journal of the american medical association	10.1001/jama.2018.2055	4
Gunter, M.J., Murphy, N., Cross, A.J., Dossus, L., Dartois, L., Fagherazzi, G., Kaaks, R., Kühn, T., Boeing, H., Aleksandrova, K., Tjønneland, A., Olsen, A., Overvad, K., Larsen, S.C., Cornejo, M.L.R., Agudo, A., Pérez, M.J.S., Altzibar, J.M., Navarro, C., Ardanaz, E., Khaw, K.-T., Butterworth, A., Bradbury, K.E., Trichopoulou, A., Lagiou, P., Trichopoulos, D., Palli, D., Grioni, S., Vineis, P., …	Coffee drinking and mortality in 10 European countries: A multinational cohort study	178	2017	annals of internal medicine	10.7326/M16-2945	4
Flesher S.N., Collinger J.L., Foldes S.T., Weiss J.M., Downey J.E., Tyler-Kabara E.C., Bensmaia S.J., Schwartz A.B., Boninger M.L., Gaunt R.A.	Intracortical microstimulation of human somatosensory cortex	178	2016	science translational medicine	10.1126/scitranslmed.aaf8083	3
Montzka, S.A., Dutton, G.S., Yu, P., Ray, E., Portmann, R.W., Daniel, J.S., Kuijpers, L., Hall, B.D., Mondeel, D., Siso, C., Nance, J.D., Rigby, M., Manning, A.J., Hu, L., Moore, F., Miller, B.R., Elkins, J.W.	An unexpected and persistent increase in global emissions of ozone-depleting CFC-11	177	2018	nature	10.1038/s41586-018-0106-2	4
Bibbins-Domingo, K., Grossman, D.C., Curry, S.J., Davidson, K.W., Epling, J.W., García, F.A.R., Gillman, M.W., Harper, D.M., Kemper, A.R., Krist, A.H., Kurth, A.E., Landefeld, C.S., Mangione, C.M., Owens, D.K., Phillips, W.R., Phipps, M.G., Pignone, M.P., Siu, A.L.	Screening for colorectal cancer: US preventive services task force recommendation statement	176	2016	jama - journal of the american medical association	10.1001/jama.2016.5989	2
Pentericci L., Carniani S., Castellano M., Fontana A., Maiolino R., Guaita L., Vanzella E., Grazian A., Santini P., Yan H., Cristiani S., Conselice C., Giavalisco M., Hathi N., Koekemoer A.	TRACING the REIONIZATION EPOCH with ALMA: [C II] EMISSION in z ? 7 GALAXIES	176	2016	astrophysical journal letters	10.3847/2041-8205/829/1/L11	3
Pfotenhauer K.M., Shubrook J.H.	Vitamin D deficiency, its role in health and disease, and current supplementation recommendations	176	2017	journal of the american osteopathic association	10.7556/jaoa.2017.055	3
Nielsen J., Hedeholm R.B., Heinemeier J., Bushnell P.G., Christiansen J.S., Olsen J., Ramsey C.B., Brill R.W., Simon M., Steffensen K.F., Steffensen J.F.	Eye lens radiocarbon reveals centuries of longevity in the Greenland shark (Somniosus microcephalus)	176	2016	science	10.1126/science.aaf1703	3
Ojha, L., Wilhelm, M.B., Murchie, S.L., Mcewen, A.S., Wray, J.J., Hanley, J., Massé, M., Chojnacki, M.	Spectral evidence for hydrated salts in recurring slope lineae on Mars	175	2015	nature geoscience	10.1038/ngeo2546	2
Grieger, J.A., Grzeskowiak, L.E., Bianco-Miotto, T., Jankovic-Karasoulos, T., Moran, L.J., Wilson, R.L., Leemaqz, S.Y., Poston, L., Mccowan, L., Kenny, L.C., Myers, J., Walker, J.J., Norman, R.J., Dekker, G.A., Roberts, C.T.	Pre-pregnancy fast food and fruit intake is associated with time to pregnancy	175	2018	human reproduction	10.1093/humrep/dey079	4
Watson J.E.M., Shanahan D.F., Di Marco M., Allan J., Laurance W.F., Sanderson E.W., Mackey B., Venter O.	Catastrophic Declines in Wilderness Areas Undermine Global Environment Targets	175	2016	current biology	10.1016/j.cub.2016.08.049	3
Boeke, J.D., Church, G., Hessel, A., Kelley, N.J., Arkin, A., Cai, Y., Carlson, R., Chakravarti, A., Cornish, V.W., Holt, L., Isaacs, F.J., Kuiken, T., Lajoie, M., Lessor, T., Lunshof, J., Maurano, M.T., Mitchell, L.A., Rine, J., Rosser, S., Sanjana, N.E., Silver, P.A., Valle, D., Wang, H., Way, J.C., Yang, L.	The genome project-write we need technology and an ethical framework for genome-scale engineering	175	2016	science	10.1126/science.aaf6850	2
Sparano, J.A., Gray, R.J., Makower, D.F., Pritchard, K.I., Albain, K.S., Hayes, D.F., Geyer, C.E., Dees, E.C., Perez, E.A., Olson, J.A., Zujewski, J.A., Lively, T., Badve, S.S., Saphner, T.J., Wagner, L.I., Whelan, T.J., Ellis, M.J., Paik, S., Wood, W.C., Ravdin, P., Keane, M.M., Gomez Moreno, H.L., Reddy, P.S., Goggins, T.F., Mayer, I.A., Brufsky, A.M., Toppmeyer, D.L., Kaklamani, V.G., Atkins, …	Prospective validation of a 21-gene expression assay in breast cancer	175	2015	new england journal of medicine	10.1056/NEJMoa1510764	2
Boldrini, M., Fulmore, C.A., Tartt, A.N., Simeon, L.R., Pavlova, I., Poposka, V., Rosoklija, G.B., Stankov, A., Arango, V., Dwork, A.J., Hen, R., Mann, J.J.	Human Hippocampal Neurogenesis Persists throughout Aging	175	2018	cell stem cell	10.1016/j.stem.2018.03.015	4
Balakrishnan, J., Griffiths, M.D.	An Exploratory Study of “Selfitis” and the Development of the Selfitis Behavior Scale	175	2018	international journal of mental health and addiction	10.1007/s11469-017-9844-x	4
Aune D., Keum N.N., Giovannucci E., Fadnes L.T., Boffetta P., Greenwood D.C., Tonstad S., Vatten L.J., Riboli E., Norat T.	Nut consumption and risk of cardiovascular disease, total cancer, all-cause and cause-specific mortality: A systematic review and dose-response meta-analysis of prospective studies	174	2016	bmc medicine	10.1186/s12916-016-0730-3	3
Gaudi B.S., Stassun K.G., Collins K.A., Beatty T.G., Zhou G., Latham D.W., Bieryla A., Eastman J.D., Siverd R.J., Crepp J.R., Gonzales E.J., Stevens D.J., Buchhave L.A., Pepper J., Johnson M.C., Colon K.D., Jensen E.L.N., Rodriguez J.E., Bozza V., Novati S.C., D'Ago G., Dumont M.T., Ellis T., Gaillard C., Jang-Condell H., Kasper D.H., Fukui A., Gregorio J., Ito A., Kielkopf J.F., Manner M., Matt …	A giant planet undergoing extreme-ultraviolet irradiation by its hot massive-star host	174	2017	nature	10.1038/nature22392	3
Obama B.	The irreversible momentum of clean energy: Private-sector efforts help drive decoupling of emissions and economic growth	174	2017	science	10.1126/science.aam6284	3
Dall P.M., Ellis S.L.H., Ellis B.M., Grant P.M., Colyer A., Gee N.R., Granat M.H., Mills D.S.	The influence of dog ownership on objective measures of free-living physical activity and sedentary behaviour in community-dwelling older adults: A longitudinal case-controlled study	174	2017	bmc public health	10.1186/s12889-017-4422-5	3
Mozaffarian, D., Benjamin, E.J., Go, A.S., Arnett, D.K., Blaha, M.J., Cushman, M., Das, S.R., Ferranti, S.D., Després, J.-P., Fullerton, H.J., Howard, V.J., Huffman, M.D., Isasi, C.R., Jiménez, M.C., Judd, S.E., Kissela, B.M., Lichtman, J.H., Lisabeth, L.D., Liu, S., MacKey, R.H., Magid, D.J., McGuire, D.K., Mohler Iii, E.R., Moy, C.S., Muntner, P., Mussolino, M.E., Nasir, K., Neumar, R.W., Nicho…	Heart disease and stroke statistics-2016 update a report from the American Heart Association	173	2016	circulation	10.1161/CIR.0000000000000350	2
Schulte, E.M., Avena, N.M., Gearhardt, A.N.	Which foods may be addictive? The roles of processing, fat content, and glycemic load	172	2015	plos one	10.1371/journal.pone.0117959	1
Hobbs W.R., Burke M., Christakis N.A., Fowler J.H.	Online social integration is associated with reduced mortality risk	172	2016	proceedings of the national academy of sciences of the united states of america	10.1073/pnas.1605554113	3
Sacks F.M., Lichtenstein A.H., Wu J.H.Y., Appel L.J., Creager M.A., Kris-Etherton P.M., Miller M., Rimm E.B., Rudel L.L., Robinson J.G., Stone N.J., Van Horn L.V.	Dietary fats and cardiovascular disease: A presidential advisory from the American Heart Association	172	2017	circulation	10.1161/CIR.0000000000000510	3
Yu, C., Tang, H., Guo, Y., Bian, Z., Yang, L., Chen, Y., Tang, A., Zhou, X., Yang, X., Chen, J., Chen, Z., Lv, J., Li, L.	Hot tea consumption and its interactions with alcohol and tobacco use on the risk for esophageal cancer: A population-based cohort study	172	2018	annals of internal medicine	10.7326/M17-2000	4
Stothard E.R., McHill A.W., Depner C.M., Birks B.R., Moehlman T.M., Ritchie H.K., Guzzetti J.R., Chinoy E.D., LeBourgeois M.K., Axelsson J., Wright K.P., Jr.	Circadian Entrainment to the Natural Light-Dark Cycle across Seasons and the Weekend	172	2017	current biology	10.1016/j.cub.2016.12.041	3
Silver, D., Huang, A., Maddison, C.J., Guez, A., Sifre, L., Van Den Driessche, G., Schrittwieser, J., Antonoglou, I., Panneershelvam, V., Lanctot, M., Dieleman, S., Grewe, D., Nham, J., Kalchbrenner, N., Sutskever, I., Lillicrap, T., Leach, M., Kavukcuoglu, K., Graepel, T., Hassabis, D.	Mastering the game of Go with deep neural networks and tree search	171	2016	nature	10.1038/nature16961	2
Boyajian, T.S., LaCourse, D.M., Rappaport, S.A., Fabrycky, D., Fischer, D.A., Gandolfi, D., Kennedy, G.M., Korhonen, H., Liu, M.C., Moor, A., Olah, K., Vida, K., Wyatt, M.C., Best, W.M.J., Brewer, J., Ciesla, F., Csák, B., Deeg, H.J., Dupuy, T.J., Handler, G., Heng, K., Howell, S.B., Ishikawa, S.T., Kovács, J., Kozakis, T., Kriskovics, L., Lehtinen, J., Lintott, C., Lynn, S., Nespral, D., Nikbakh…	Planet Hunters IX. KIC 8462852 - Where's the flux?	171	2016	monthly notices of the royal astronomical society	10.1093/mnras/stw218	2
Vos, T., Barber, R.M., Bell, B., Bertozzi-Villa, A., Biryukov, S., Bolliger, I., Charlson, F., Davis, A., Degenhardt, L., Dicker, D., Duan, L., Erskine, H., Feigin, V.L., Ferrari, A.J., Fitzmaurice, C., Fleming, T., Graetz, N., Guinovart, C., Haagsma, J., Hansen, G.M., Hanson, S.W., Heuton, K.R., Higashi, H., Kassebaum, N., Kyu, H., Laurie, E., Liang, X., Lofgren, K., Lozano, R., MacIntyre, M.F.,…	Global, regional, and national incidence, prevalence, and years lived with disability for 301 acute and chronic diseases and injuries in 188 countries, 1990-2013: A systematic analysis for the Global Burden of Disease Study 2013	171	2015	the lancet	10.1016/S0140-6736(15)60692-4	2
Hughes, T.P., Kerry, J.T., Baird, A.H., Connolly, S.R., Dietzel, A., Eakin, C.M., Heron, S.F., Hoey, A.S., Hoogenboom, M.O., Liu, G., McWilliam, M.J., Pears, R.J., Pratchett, M.S., Skirving, W.J., Stella, J.S., Torda, G.	Global warming transforms coral reef assemblages	171	2018	nature	10.1038/s41586-018-0041-2	4
Weyrich L.S., Duchene S., Soubrier J., Arriola L., Llamas B., Breen J., Morris A.G., Alt K.W., Caramelli D., Dresely V., Farrell M., Farrer A.G., Francken M., Gully N., Haak W., Hardy K., Harvati K., Held P., Holmes E.C., Kaidonis J., Lalueza-Fox C., De La Rasilla M., Rosas A., Semal P., Soltysiak A., Townsend G., Usai D., Wahl J., Huson D.H., Dobney K., Cooper A.	Neanderthal behaviour, diet, and disease inferred from ancient DNA in dental calculus	171	2017	nature	10.1038/nature21674	3
Hutchison, C.A., Chuang, R.-Y., Noskov, V.N., Assad-Garcia, N., Deerinck, T.J., Ellisman, M.H., Gill, J., Kannan, K., Karas, B.J., Ma, L., Pelletier, J.F., Qi, Z.-Q., Richter, R.A., Strychalski, E.A., Sun, L., Suzuki, Y., Tsvetanova, B., Wise, K.S., Smith, H.O., Glass, J.I., Merryman, C., Gibson, D.G., Venter, J.C.	Design and synthesis of a minimal bacterial genome	170	2016	science	10.1126/science.aad6253	2
Lean, M.E., Leslie, W.S., Barnes, A.C., Brosnahan, N., Thom, G., McCombie, L., Peters, C., Zhyzhneuskaya, S., Al-Mrabeh, A., Hollingsworth, K.G., Rodrigues, A.M., Rehackova, L., Adamson, A.J., Sniehotta, F.F., Mathers, J.C., Ross, H.M., McIlvenna, Y., Stefanetti, R., Trenell, M., Welsh, P., Kean, S., Ford, I., McConnachie, A., Sattar, N., Taylor, R.	Primary care-led weight management for remission of type 2 diabetes (DiRECT): an open-label, cluster-randomised trial	170	2018	the lancet	10.1016/S0140-6736(17)33102-1	4
Pirastu N., Kooyman M., Robino A., Van Der Spek A., Navarini L., Amin N., Karssen L.C., Van Duijn C.M., Gasparini P.	Non-additive genome-wide association scan reveals a new gene associated with habitual coffee consumption	170	2016	scientific reports	10.1038/srep31590	3
McGann J.P.	Poor human olfaction is a 19th-century myth	170	2017	science	10.1126/science.aam7263	3
Charpak N., Tessier R., Ruiz J.G., Hernandez J.T., Uriza F., Villegas J., Nadeau L., Mercier C., Maheu F., Marin J., Cortes D., Gallego J.M., Maldonado D.	Twenty-year follow-up of kangaroo mother care versus traditional care	170	2017	pediatrics	10.1542/peds.2016-2063	3
Zhang J., Liu H., Luo S., Lu Z., Chávez-Badiola A., Liu Z., Yang M., Merhi Z., Silber S.J., Munné S., Konstandinidis M., Wells D., Huang T.	Live birth derived from oocyte spindle transfer to prevent mitochondrial disease	169	2017	reproductive biomedicine online	10.1016/j.rbmo.2017.01.013	3
De Oliveira-Szejnfeld P.S., Levine D., De Oliveira Melo A.S., Amorim M.M.R., Batista A.G.M., Chimelli L., Tanuri A., Aguiar R.S., Malinger G., Ximenes R., Robertson R., Szejnfeld J., Tovar-Moll F.	Congenital brain abnormalities and Zika virus: What the radiologist can expect to see prenatally and postnatally	169	2016	radiology	10.1148/radiol.2016161584	3
Li, S., Stampfer, M.J., Williams, D.R., Vanderweele, T.J.	Association of religious service attendance with mortality amongWomen	169	2016	jama internal medicine	10.1001/jamainternmed.2016.1615	2
Robinson M.M., Dasari S., Konopka A.R., Johnson M.L., Manjunatha S., Esponda R.R., Carter R.E., Lanza I.R., Nair K.S.	Enhanced Protein Translation Underlies Improved Metabolic and Physical Adaptations to Different Exercise Training Modes in Young and Old Humans	169	2017	cell metabolism	10.1016/j.cmet.2017.02.009	3
Petrick J.L., Kelly S.P., Liao L.M., Freedman N.D., Graubard B.I., Cook M.B.	Body weight trajectories and risk of oesophageal and gastric cardia adenocarcinomas: A pooled analysis of NIH-AARP and PLCO Studies	169	2017	british journal of cancer	10.1038/bjc.2017.29	3
Glasser M.F., Coalson T.S., Robinson E.C., Hacker C.D., Harwell J., Yacoub E., Ugurbil K., Andersson J., Beckmann C.F., Jenkinson M., Smith S.M., Van Essen D.C.	A multi-modal parcellation of human cerebral cortex	169	2016	nature	10.1038/nature18933	3
Jensen, M.P., Allen, C.D., Eguchi, T., Bell, I.P., LaCasella, E.L., Hilton, W.A., Hof, C.A.M., Dutton, P.H.	Environmental Warming and Feminization of One of the Largest Sea Turtle Populations in the World	169	2018	current biology	10.1016/j.cub.2017.11.057	4
Heyman M.B., Abrams S.A.	Fruit juice in infants, children, and adolescents: Current recommendations	169	2017	pediatrics	10.1542/peds.2017-0967	3
Pechey, R., Couturier, D.-L., Hollands, G.J., Mantzari, E., Munafò, M.R., Marteau, T.M.	Does wine glass size influence sales for on-site consumption? A multiple treatment reversal design	168	2016	bmc public health	10.1186/s12889-016-3068-z	2
Saeidifard, F., Medina-Inojosa, J.R., Supervia, M., Olson, T.P., Somers, V.K., Erwin, P.J., Lopez-Jimenez, F.	Differences of energy expenditure while sitting versus standing: A systematic review and meta-analysis	168	2018	european journal of preventive cardiology	10.1177/2047487317752186	4
Dowell, D., Haegerich, T.M., Chou, R.	CDC guideline for prescribing opioids for chronic pain-United States, 2016	168	2016	jama - journal of the american medical association	10.1001/jama.2016.1464	2
Vos M.B., Kaar J.L., Welsh J.A., Van Horn L.V., Feig D.I., Anderson C.A.M., Patel M.J., Cruz Munos J., Krebs N.F., Xanthakos S.A., Johnson R.K.	Added sugars and cardiovascular disease risk in children: A scientific statement from the American Heart Association	168	2017	circulation	10.1161/CIR.0000000000000439	3
Hartvigsen, J., Hancock, M.J., Kongsted, A., Louw, Q., Ferreira, M.L., Genevay, S., Hoy, D., Karppinen, J., Pransky, G., Sieper, J., Smeets, R.J., Underwood, M., Buchbinder, R., Cherkin, D., Foster, N.E., Maher, C.G., van Tulder, M., Anema, J.R., Chou, R., Cohen, S.P., Menezes Costa, L., Croft, P., Ferreira, M., Ferreira, P.H., Fritz, J.M., Gross, D.P., Koes, B.W., Öberg, B., Peul, W.C., Schoene,…	What low back pain is and why we need to pay attention	168	2018	the lancet	10.1016/S0140-6736(18)30480-X	4
Finer, L.B., Zolna, M.R.	Declines in unintended pregnancy in the United States, 2008-2011	168	2016	new england journal of medicine	10.1056/NEJMsa1506575	2
Nyffeler M., Birkhofer K.	An estimated 400-800 million tons of prey are annually killed by the global spider community	167	2017	science of nature	10.1007/s00114-017-1440-1	3
Park T.J., Reznick J., Peterson B.L., Blass G., Omerbaši? D., Bennett N.C., Kuich P.H.J.L., Zasada C., Browe B.M., Hamann W., Applegate D.T., Radke M.H., Kosten T., Lutermann H., Gavaghan V., Eigenbrod O., Bégay V., Amoroso V.G., Govind V., Minshall R.D., Smith E.St.J., Larson J., Gotthardt M., Kempa S., Lewin G.R.	Fructose-driven glycolysis supports anoxia resistance in the naked mole-rat	167	2017	science	10.1126/science.aab3896	3
Sacks, J.J., Gonzales, K.R., Bouchery, E.E., Tomedi, L.E., Brewer, R.D.	2010 National and State Costs of Excessive Alcohol Consumption	166	2015	american journal of preventive medicine	10.1016/j.amepre.2015.05.031	2
Raifman J., Moscoe E., Austin S.B., McConnell M.	Difference-in-differences analysis of the association between state same-sex marriage policies and adolescent suicide attempts	166	2017	jama pediatrics	10.1001/jamapediatrics.2016.4529	3
Hsiang S., Kopp R., Jina A., Rising J., Delgado M., Mohan S., Rasmussen D.J., Muir-Wood R., Wilson P., Oppenheimer M., Larsen K., Houser T.	Estimating economic damage from climate change in the United States	166	2017	science	10.1126/science.aal4369	3
Brasil P., Pereira J.P., Moreira M.E., Nogueira R.M.R., Damasceno L., Wakimoto M., Rabello R.S., Valderramos S.G., Halai U.-A., Salles T.S., Zin A.A., Horovitz D., Daltro P., Boechat M., Gabaglia C.R., De Sequeira P.C., Pilotto J.H., Medialdea-Carrera R., Da Cunha D.C., De Carvalho L.M.A., Pone M., Siqueira A.M., Calvet G.A., Baiao A.E.R., Neves E.S., De Carvalho P.R.N., Hasue R.H., Marschik P.B.…	Zika virus infection in pregnant women in rio de janeiro	166	2016	new england journal of medicine	10.1056/NEJMoa1602412	3
Kanakasabapathy M.K., Sadasivam M., Singh A., Preston C., Thirumalaraju P., Venkataraman M., Bormann C.L., Draz M.S., Petrozza J.C., Shafiee H.	An automated smartphone-based diagnostic assay for point-of-care semen analysis	165	2017	science translational medicine	10.1126/scitranslmed.aai7863	3
Patke A., Murphy P.J., Onat O.E., Krieger A.C., ™z‡elik T., Campbell S.S., Young M.W.	Mutation of the Human Circadian Clock Gene CRY1 in Familial Delayed Sleep Phase Disorder	165	2017	cell	10.1016/j.cell.2017.03.027	3
Jenkins, D.J.A., Spence, J.D., Giovannucci, E.L., Kim, Y.-I., Josse, R., Vieth, R., Blanco Mejia, S., Viguiliouk, E., Nishi, S., Sahye-Pudaruth, S., Paquette, M., Patel, D., Mitchell, S., Kavanagh, M., Tsirakis, T., Bachiri, L., Maran, A., Umatheva, N., McKay, T., Trinidad, G., Bernstein, D., Chowdhury, A., Correa-Betanzo, J., Del Principe, G., Hajizadeh, A., Jayaraman, R., Jenkins, A., Jenkins, …	Supplemental Vitamins and Minerals for CVD Prevention and Treatment	165	2018	journal of the american college of cardiology	10.1016/j.jacc.2018.04.020	4
Inoue-Choi M., Liao L.M., Reyes-Guzman C., Hartge P., Caporaso N., Freedman N.D.	Association of long-term, low-intensity smoking with all-cause and cause-specific mortality in the national institutes of health-AARP diet and health study	165	2017	jama internal medicine	10.1001/jamainternmed.2016.7511	3
Chatterjee S., Law C.J., Wharton R.S., Burke-Spolaor S., Hessels J.W.T., Bower G.C., Cordes J.M., Tendulkar S.P., Bassa C.G., Demorest P., Butler B.J., Seymour A., Scholz P., Abruzzo M.W., Bogdanov S., Kaspi V.M., Keimpema A., Lazio T.J.W., Marcote B., McLaughlin M.A., Paragi Z., Ransom S.M., Rupen M., Spitler L.G., Van Langevelde H.J.	A direct localization of a fast radio burst and its host	164	2017	nature	10.1038/nature20797	3
Field, D.J., Hanson, M., Burnham, D., Wilson, L.E., Super, K., Ehret, D., Ebersole, J.A., Bhullar, B.-A.S.	Complete Ichthyornis skull illuminates mosaic assembly of the avian head	164	2018	nature	10.1038/s41586-018-0053-y	4
Twenge, J.M., Sherman, R.A., Wells, B.E.	Declines in Sexual Frequency among American Adults, 1989–2014	164	2017	archives of sexual behavior	10.1007/s10508-017-0953-1	4
McMillan B.T.M., Saffran J.R.	Learning in Complex Environments: The Effects of Background Speech on Early Word Learning	164	2016	child development	10.1111/cdev.12559	3
Lynch S.J., Sears M.R., Hancox R.J.	Thumb-sucking, nail-biting, and atopic sensitization, asthma, and hay fever	163	2016	pediatrics	10.1542/peds.2016-0443	3
Liau, L.M., Ashkan, K., Tran, D.D., Campian, J.L., Trusheim, J.E., Cobbs, C.S., Heth, J.A., Salacz, M., Taylor, S., D'Andre, S.D., Iwamoto, F.M., Dropcho, E.J., Moshel, Y.A., Walter, K.A., Pillainayagam, C.P., Aiken, R., Chaudhary, R., Goldlust, S.A., Bota, D.A., Duic, P., Grewal, J., Elinzano, H., Toms, S.A., Lillehei, K.O., Mikkelsen, T., Walpert, T., Abram, S.R., Brenner, A.J., Brem, S., Ewend…	First results on survival from a large Phase 3 clinical trial of an autologous dendritic cell vaccine in newly diagnosed glioblastoma	163	2018	journal of translational medicine	10.1186/s12967-018-1507-6	4
Ross S., Bossis A., Guss J., Agin-Liebes G., Malone T., Cohen B., Mennenga S.E., Belser A., Kalliontzi K., Babb J., Su Z., Corby P., Schmidt B.L.	Rapid and sustained symptom reduction following psilocybin treatment for anxiety and depression in patients with life-threatening cancer: A randomized controlled trial	163	2016	journal of psychopharmacology	10.1177/0269881116675512	3
Freeman A.M., Morris P.B., Barnard N., Esselstyn C.B., Ros E., Agatston A., Devries S., O'Keefe J., Miller M., Ornish D., Williams K., Kris-Etherton P.	Trending Cardiovascular Nutrition Controversies	163	2017	journal of the american college of cardiology	10.1016/j.jacc.2016.10.086	3
Shcherbina A., Mikael Mattsson C., Waggott D., Salisbury H., Christle J.W., Hastie T., Wheeler M.T., Ashley E.A.	Accuracy in wrist-worn, sensor-based measurements of heart rate and energy expenditure in a diverse cohort	163	2017	journal of personalized medicine	10.3390/jpm7020003	3
McNeill, C.A., Pereira, R.M., Koehler, P.G., McNeill, S.A., Baldwin, R.W.	Behavioral Responses of Nymph and Adult Cimex lectularius (Hemiptera: Cimicidae) to Colored Harborages	162	2016	journal of medical entomology	10.1093/jme/tjw033	2
Anwar, A., Abruzzo, P.M., Pasha, S., Rajpoot, K., Bolotta, A., Ghezzo, A., Marini, M., Posar, A., Visconti, P., Thornalley, P.J., Rabbani, N.	Advanced glycation endproducts, dityrosine and arginine transporter dysfunction in autism - A source of biomarkers for clinical diagnosis	162	2018	molecular autism	10.1186/s13229-017-0183-3	4
Bisgaard H., Stokholm J., Chawes B.L., Vissing N.H., Bjarnadóttir E., Schoos A.-M.M., Wolsk H.M., Pedersen T.M., Vinding R.K., Thorsteinsdóttir S., Følsgaard N.V., Fink N.R., Thorsen J., Pedersen A.G., Waage J., Rasmussen M.A., Stark K.D., Olsen S.F., Bønnelykke K.	Fish oil-derived fatty acids in pregnancy and wheeze and asthma in offspring	162	2016	new england journal of medicine	10.1056/NEJMoa1503734	3
Shahbazi, M.N., Jedrusik, A., Vuoristo, S., Recher, G., Hupalowska, A., Bolton, V., Fogarty, N.M.E., Campbell, A., Devito, L.G., Ilic, D., Khalaf, Y., Niakan, K.K., Fishel, S., Zernicka-Goetz, M.	Self-organization of the human embryo in the absence of maternal tissues	162	2016	nature cell biology	10.1038/ncb3347	2
Heydari B., Abdullah S., Pottala J.V., Shah R., Abbasi S., Mandry D., Francis S.A., Lumish H., Ghoshhajra B.B., Hoffmann U., Appelbaum E., Feng J.H., Blankstein R., Steigner M., McConnell J.P., Harris W., Antman E.M., Jerosch-Herold M., Kwong R.Y.	Effect of omega-3 acid ethyl esters on left ventricular remodeling after acute myocardial infarction	162	2016	circulation	10.1161/CIRCULATIONAHA.115.019949	3
Ferguson, M.A., Nielsen, J.A., King, J.B., Dai, L., Giangrasso, D.M., Holman, R., Korenberg, J.R., Anderson, J.S.	Reward, salience, and attentional networks are activated by religious experience in devout Mormons	162	2018	social neuroscience	10.1080/17470919.2016.1257437	4
Chen, W., Zheng, R., Baade, P.D., Zhang, S., Zeng, H., Bray, F., Jemal, A., Yu, X.Q., He, J.	Cancer statistics in China, 2015	162	2016	ca cancer journal for clinicians	10.3322/caac.21338	2
Dundas, C.M., Bramson, A.M., Ojha, L., Wray, J.J., Mellon, M.T., Byrne, S., McEwen, A.S., Putzig, N.E., Viola, D., Sutton, S., Clark, E., Holt, J.W.	Exposed subsurface ice sheets in the Martian mid-latitudes	162	2018	science	10.1126/science.aao1619	4
Miner, A.S., Milstein, A., Schueller, S., Hegde, R., Mangurian, C., Linos, E.	Smartphone-based conversational agents and responses to questions about mental health, interpersonal violence, and physical health	161	2016	jama internal medicine	10.1001/jamainternmed.2016.0400	2
Petticrew, M., Maani Hessari, N., Knai, C., Weiderpass, E.	How alcohol industry organisations mislead the public about alcohol and cancer	161	2018	drug and alcohol review	10.1111/dar.12596	4
Bangalore S., Fayyad R., Laskey R., Demicco D.A., Messerli F.H., Waters D.D.	Body-weight fluctuations and outcomes in coronary disease	161	2017	new england journal of medicine	10.1056/NEJMoa1606148	3
Stone, D.M., Simon, T.R., Fowler, K.A., Kegler, S.R., Yuan, K., Holland, K.M., Ivey-Stephenson, A.Z., Crosby, A.E.	Vital signs: Trends in state suicide rates — United states, 1999–2016 and circumstances contributing to suicide — 27 states, 2015	161	2018	morbidity and mortality weekly report	10.15585/mmwr.mm6722a1	4
Tagge, C.A., Fisher, A.M., Minaeva, O.V., Gaudreau-Balderrama, A., Moncaster, J.A., Zhang, X.-L., Wojnarowicz, M.W., Casey, N., Lu, H., Kokiko-Cochran, O.N., Saman, S., Ericsson, M., Onos, K.D., Veksler, R., Senatorov, V.V., Kondo, A., Zhou, X.Z., Miry, O., Vose, L.R., Gopaul, K.R., Upreti, C., Nowinski, C.J., Cantu, R.C., Alvarez, V.E., Hildebrandt, A.M., Franz, E.S., Konrad, J., Hamilton, J.A.,…	Concussion, microvascular injury, and early tauopathy in young athletes after impact head injury and an impact concussion mouse model	161	2018	brain	10.1093/brain/awx350	4
LoConte, N.K., Brewster, A.M., Kaur, J.S., Merrill, J.K., Alberg, A.J.	Alcohol and cancer: A statement of the American society of clinical oncology	161	2018	journal of clinical oncology	10.1200/JCO.2017.76.1155	4
Xu M., Lee E.M., Wen Z., Cheng Y., Huang W.-K., Qian X., Tcw J., Kouznetsova J., Ogden S.C., Hammack C., Jacob F., Nguyen H.N., Itkin M., Hanna C., Shinn P., Allen C., Michael S.G., Simeonov A., Huang W., Christian K.M., Goate A., Brennand K.J., Huang R., Xia M., Ming G.-L., Zheng W., Song H., Tang H.	Identification of small-molecule inhibitors of Zika virus infection and induced neural cell death via a drug repurposing screen	160	2016	nature medicine	10.1038/nm.4184	3
Zink, K.D., Lieberman, D.E.	Impact of meat and Lower Palaeolithic food processing techniques on chewing in humans	160	2016	nature	10.1038/nature16990	2
Cedeño Laurent, J.G., Williams, A., Oulhote, Y., Zanobetti, A., Allen, J.G., Spengler, J.D.	Reduced cognitive function during a heat wave among residents of non-air-conditioned buildings: An observational study of young adults in the summer of 2016	160	2018	plos medicine	10.1371/journal.pmed.1002605	4
Dolder P.C., Holze F., Liakoni E., Harder S., Schmid Y., Liechti M.E.	Alcohol acutely enhances decoding of positive emotions and emotional concern for positive stimuli and facilitates the viewing of sexual images	160	2017	psychopharmacology	10.1007/s00213-016-4431-6	3
Snyder, P.J., Bhasin, S., Cunningham, G.R., Matsumoto, A.M., Stephens-Shields, A.J., Cauley, J.A., Gill, T.M., Barrett-Connor, E., Swerdloff, R.S., Wang, C., Ensrud, K.E., Lewis, C.E., Farrar, J.T., Cella, D., Rosen, R.C., Pahor, M., Crandall, J.P., Molitch, M.E., Cifelli, D., Dougar, D., Fluharty, L., Resnick, S.M., Storer, T.W., Anton, S., Basaria, S., Diem, S.J., Hou, X., Mohler, E.R., Parsons…	Effects of testosterone treatment in older men	160	2016	new england journal of medicine	10.1056/NEJMoa1506119	2
Colagross-Schouten A., Lemoy M.-J., Keesler R.I., Lissner E., VandeVoort C.A.	The contraceptive efficacy of intravas injection of Vasalgel™ for adult male rhesus monkeys	159	2017	basic and clinical andrology	10.1186/s12610-017-0048-9	3
Wald D.S., Bestwick J.P., Morris J.K., Whyte K., Jenkins L., Wald N.J.	Child'parent familial hypercholesterolemia screening in primary care	159	2016	new england journal of medicine	10.1056/NEJMoa1602777	3
Telfer, M.W., Parteli, J.R., Radebaugh, J., Beyer, R.A., Bertrand, T., Forget, F., Nimmo, F., Grundy, W.M., Moore, J.M., Alan Stern, S., Spencer, J., Lauer, T.R., Earle, A.M., Binzel, R.P., Weaver, H.A., Olkin, C.B., Young, L.A., Ennico, K., Runyon, K.	Dunes on pluto	159	2018	science	10.1126/science.aao2975	4
Afzal, S., Tybjærg-Hansen, A., Jensen, G.B., Nordestgaard, B.G.	Change in body mass index associated with lowest mortality in Denmark, 1976-2013	158	2016	jama - journal of the american medical association	10.1001/jama.2016.4666	2
Manson J.E., Brannon P.M., Rosen C.J., Taylor C.L.	Vitamin D Deficiency - Is There Really a Pandemic?	158	2016	new england journal of medicine	10.1056/NEJMp1608005	3
Bolton S.J., Adriani A., Adumitroaie V., Allison M., Anderson J., Atreya S., Bloxham J., Brown S., Connerney J.E.P., DeJong E., Folkner W., Gautier D., Grassi D., Gulkis S., Guillot T., Hansen C., Hubbard W.B., Iess L., Ingersoll A., Janssen M., Jorgensen J., Kaspi Y., Levin S.M., Li C., Lunine J., Miguel Y., Mura A., Orton G., Owen T., Ravine M., Smith E., Steffes P., Stone E., Stevenson D., Tho…	Jupiter's interior and deep atmosphere: The initial pole-To-pole passes with the Juno spacecraft	158	2017	science	10.1126/science.aal2108	3
Manuchehrabadi N., Gao Z., Zhang J., Ring H.L., Shao Q., Liu F., McDermott M., Fok A., Rabin Y., Brockbank K.G.M., Garwood M., Haynes C.L., Bischof J.C.	Improved tissue cryopreservation using inductive heating of magnetic nanoparticles	158	2017	science translational medicine	10.1126/scitranslmed.aah4586	3
Meech, K.J., Weryk, R., Micheli, M., Kleyna, J.T., Hainaut, O.R., Jedicke, R., Wainscoat, R.J., Chambers, K.C., Keane, J.V., Petric, A., Denneau, L., Magnier, E., Berger, T., Huber, M.E., Flewelling, H., Waters, C., Schunova-Lilly, E., Chastel, S.	A brief visit from a red and extremely elongated interstellar asteroid	158	2017	nature	10.1038/nature25020	4
Metzl, J.M., MacLeish, K.T.	Mental Illness, mass shootings, and the politics of American firearms	158	2015	american journal of public health	10.2105/AJPH.2014.302242	1
Nerem, R.S., Beckley, B.D., Fasullo, J.T., Hamlington, B.D., Masters, D., Mitchum, G.T.	Climate-change–driven accelerated sea-level rise detected in the altimeter era	158	2018	proceedings of the national academy of sciences of the united states of america	10.1073/pnas.1717312115	4
Niu, D., Wei, H.-J., Lin, L., George, H., Wang, T., Lee, I.-H., Zhao, H.-Y., Wang, Y., Kan, Y., Shrock, E., Lesha, E., Wang, G., Luo, Y., Qing, Y., Jiao, D., Zhao, H., Zhou, X., Wang, S., Wei, H., Güell, M., Church, G.M., Yang, L.	Inactivation of porcine endogenous retrovirus in pigs using CRISPR-Cas9	158	2017	science	10.1126/science.aan4187	4
Dolly S.O., Kalaitzaki E., Puglisi M., Stimpson S., Hanwell J., Fandos S.S., Stapleton S., Ansari T., Peckitt C., Kaye S., Lopez J., Yap T.A., van der Graaf W., de Bono J., Banerji U.	A study of motivations and expectations of patients seen in phase 1 oncology clinics	158	2016	cancer	10.1002/cncr.30235	3
Wang G.S., Le Lait M.C., Deakyne S.J., Bronstein A.C., Bajaj L., Roosevelt G.	Unintentional pediatric exposures to marijuana in Colorado, 2009-2015	157	2016	jama pediatrics	10.1001/jamapediatrics.2016.0971	3
Lyu, H., Xu, T., Brotman, D., Mayer-Blackwell, B., Cooper, M., Daniel, M., Wick, E.C., Saini, V., Brownlee, S., Makary, M.A.	Overtreatment in the United States	157	2017	plos one	10.1371/journal.pone.0181970	4
Ilardo, M.A., Moltke, I., Korneliussen, T.S., Cheng, J., Stern, A.J., Racimo, F., de Barros Damgaard, P., Sikora, M., Seguin-Orlando, A., Rasmussen, S., van den Munckhof, I.C.L., ter Horst, R., Joosten, L.A.B., Netea, M.G., Salingkat, S., Nielsen, R., Willerslev, E.	Physiological and Genetic Adaptations to Diving in Sea Nomads	157	2018	cell	10.1016/j.cell.2018.03.054	4
Girard L.-C., Doyle O., Tremblay R.E.	Breastfeeding, cognitive and noncognitive development in early childhood: A population study	157	2017	pediatrics	10.1542/peds.2016-1848	3
Iliodromiti, S., Celis-Morales, C.A., Lyall, D.M., Anderson, J., Gray, S.R., Mackay, D.F., Nelson, S.M., Welsh, P., Pell, J.P., Gill, J.M.R., Sattar, N.	The impact of confounding on the associations of different adiposity measures with the incidence of cardiovascular disease: A cohort study of 296 535 adults of white European descent	157	2018	european heart journal	10.1093/eurheartj/ehy057	4
Hu X.C., Andrews D.Q., Lindstrom A.B., Bruton T.A., Schaider L.A., Grandjean P., Lohmann R., Carignan C.C., Blum A., Balan S.A., Higgins C.P., Sunderland E.M.	Detection of Poly- and Perfluoroalkyl Substances (PFASs) in U.S. Drinking Water Linked to Industrial Sites, Military Fire Training Areas, and Wastewater Treatment Plants	157	2016	environmental science and technology letters	10.1021/acs.estlett.6b00260	3
Hyde C.L., Nagle M.W., Tian C., Chen X., Paciga S.A., Wendland J.R., Tung J.Y., Hinds D.A., Perlis R.H., Winslow A.R.	Identification of 15 genetic loci associated with risk of major depression in individuals of European descent	157	2016	nature genetics	10.1038/ng.3623	3
McGovern, P., Jalabadze, M., Batiuk, S., Callahan, M.P., Smith, K.E., Hall, G.R., Kvavadze, E., Maghradze, D., Rusishvili, N., Bouby, L., Failla, O., Cola, G., Mariani, L., Boaretto, E., Bacilieri, R., This, P., Wales, N., Lordkipanidze, D.	Early Neolithic wine of Georgia in the South Caucasus	157	2017	proceedings of the national academy of sciences of the united states of america	10.1073/pnas.1714728114	4
Varshavsky, J.R., Morello-Frosch, R., Woodruff, T.J., Zota, A.R.	Dietary sources of cumulative phthalates exposure among the U.S. general population in NHANES 2005-2014	156	2018	environment international	10.1016/j.envint.2018.02.029	4
Newport, C., Wallis, G., Reshitnyk, Y., Siebeck, U.E.	Discrimination of human faces by archerfish (Toxotes chatareus)	156	2016	scientific reports	10.1038/srep27523	2
Hoogman M., Bralten J., Hibar D.P., Mennes M., Zwiers M.P., Schweren L.S.J., van Hulzen K.J.E., Medland S.E., Shumskaya E., Jahanshad N., Zeeuw P.D., Szekely E., Sudre G., Wolfers T., Onnink A.M.H., Dammers J.T., Mostert J.C., Vives-Gilabert Y., Kohls G., Oberwelland E., Seitz J., Schulte-Rüther M., Ambrosino S., Doyle A.E., Høvik M.F., Dramsdahl M., Tamm L., van Erp T.G.M., Dale A., Schork A., C…	Subcortical brain volume differences in participants with attention deficit hyperactivity disorder in children and adults: a cross-sectional mega-analysis	156	2017	the lancet psychiatry	10.1016/S2215-0366(17)30049-4	3
Conrad, Z., Niles, M.T., Neher, D.A., Roy, E.D., Tichenor, N.E., Jahns, L.	Relationship between food waste, diet quality, and environmental sustainability	155	2018	plos one	10.1371/journal.pone.0195405	4
Martin, C.K., Bhapkar, M., Pittas, A.G., Pieper, C.F., Das, S.K., Williamson, D.A., Scott, T., Redman, L.M., Stein, R., Gilhooly, C.H., Stewart, T., Robinson, L., Roberts, S.B.	Effect of calorie restriction on mood, quality of life, sleep, and sexual function in healthy nonobese adults the CALERIE 2 randomized clinical trial	155	2016	jama internal medicine	10.1001/jamainternmed.2016.1189	2
Garcia-Larsen, V., Potts, J.F., Omenaas, E., Heinrich, J., Svanes, C., Garcia-Aymerich, J., Burney, P.G., Jarvis, D.L.	Dietary antioxidants and 10-year lung function decline in adults from the ECRHS survey	155	2017	european respiratory journal	10.1183/13993003.02286-2016	4
Azzouzi A.-R., Vincendeau S., Barret E., Cicco A., Kleinclauss F., van der Poel H.G., Stief C.G., Rassweiler J., Salomon G., Solsona E., Alcaraz A., Tammela T.T., Rosario D.J., Gomez-Veiga F., Ahlgren G., Benzaghou F., Gaillac B., Amzal B., Debruyne F.M.J., Fromont G., Gratzke C., Emberton M.	Padeliporfin vascular-targeted photodynamic therapy versus active surveillance in men with low-risk prostate cancer (CLIN1001 PCM301): an open-label, phase 3, randomised controlled trial	154	2017	the lancet oncology	10.1016/S1470-2045(16)30661-1	3
Larocca, R.A., Abbink, P., Peron, J.P.S., Zanotto, P.M.D.A., Iampietro, M.J., Badamchi-Zadeh, A., Boyd, M., Ng'ang'a, D., Kirilova, M., Nityanandam, R., Mercado, N.B., Li, Z., Moseley, E.T., Bricault, C.A., Borducchi, E.N., Giglio, P.B., Jetton, D., Neubauer, G., Nkolola, J.P., Maxfield, L.F., De La Barrera, R.A., Jarman, R.G., Eckels, K.H., Michael, N.L., Thomas, S.J., Barouch, D.H.	Vaccine protection against Zika virus from Brazil	154	2016	nature	10.1038/nature18952	2
Sleiman M., Logue J.M., Montesinos V.N., Russell M.L., Litter M.I., Gundel L.A., Destaillats H.	Emissions from electronic cigarettes: Key parameters affecting the release of harmful chemicals	154	2016	environmental science and technology	10.1021/acs.est.6b01741	3
Lee, D.-C., Pate, R.R., Lavie, C.J., Sui, X., Church, T.S., Blair, S.N.	Leisure-time running reduces all-cause and cardiovascular mortality risk	154	2014	journal of the american college of cardiology	10.1016/j.jacc.2014.04.058	1
Liu, Z., Cai, Y., Wang, Y., Nie, Y., Zhang, C., Xu, Y., Zhang, X., Lu, Y., Wang, Z., Poo, M., Sun, Q.	Cloning of Macaque Monkeys by Somatic Cell Nuclear Transfer	154	2018	cell	10.1016/j.cell.2018.01.020	4
Dehghan, M., Mente, A., Zhang, X., Swaminathan, S., Li, W., Mohan, V., Iqbal, R., Kumar, R., Wentzel-Viljoen, E., Rosengren, A., Amma, L.I., Avezum, A., Chifamba, J., Diaz, R., Khatib, R., Lear, S., Lopez-Jaramillo, P., Liu, X., Gupta, R., Mohammadifard, N., Gao, N., Oguz, A., Ramli, A.S., Seron, P., Sun, Y., Szuba, A., Tsolekile, L., Wielgosz, A., Yusuf, R., Hussein Yusufali, A., Teo, K.K., Rang…	Associations of fats and carbohydrate intake with cardiovascular disease and mortality in 18 countries from five continents (PURE): a prospective cohort study	154	2017	the lancet	10.1016/S0140-6736(17)32252-3	4
Cole J.	Assessing the calorific significance of episodes of human cannibalism in the Palaeolithic	154	2017	scientific reports	10.1038/srep44707	3
Carvalho C., Caetano J.M., Cunha L., Rebouta P., Kaptchuk T.J., Kirsch I.	Open-label placebo treatment in chronic low back pain: A randomized controlled trial	153	2016	pain	10.1097/j.pain.0000000000000700	3
Rizzuto, A.C., Mann, A.W., Vanderburg, A., Kraus, A.L., Covey, K.R.	Zodiacal Exoplanets in Time (ZEIT). V. A Uniform Search for Transiting Planets in Young Clusters Observed by K2	153	2017	astronomical journal	10.3847/1538-3881/aa9070	4
Towers, S., Gomez-Lievano, A., Khan, M., Mubayi, A., Castillo-Chavez, C.	Contagion in mass killings and school shootings	153	2015	plos one	10.1371/journal.pone.0117259	1
Bilkei-Gorzo A., Albayram O., Draffehn A., Michel K., Piyanova A., Oppenheimer H., Dvir-Ginzberg M., R cz I., Ulas T., Imbeault S., Bab I., Schultze J.L., Zimmer A.	A chronic low dose of ?9-tetrahydrocannabinol (THC) restores cognitive function in old mice	153	2017	nature medicine	10.1038/nm.4311	3
Fuks K.B., Weinmayr G., Basagaña X., Gruzieva O., Hampel R., Oftedal B., Sørensen M., Wolf K., Aamodt G., Aasvang G.M., Aguilera I., Becker T., Beelen R., Brunekreef B., Caracciolo B., Cyrys J., Elosua R., Eriksen K.T., Foraster M., Fratiglioni L., Hilding A., Houthuijs D., Korek M., Künzli N., Marrugat J., Nieuwenhuijsen M., Östenson C.-G., Penell J., Pershagen G., Raaschou-Nielsen O., Swart W.J…	Long-termexposure to ambient air pollution and traffic noise and incident hypertension in seven cohorts of the European study of cohorts for air pollution effects (ESCAPE)	153	2017	european heart journal	10.1093/eurheartj/ehw413	3
Walch, O.J., Cochran, A., Forger, D.B.	A global quantification of "normal" sleep schedules using smartphone data	152	2016	science advances	10.1126/sciadv.1501705	2
Becker, J.C., Vanderburg, A., Adams, F.C., Khain, T., Bryan, M.	Exterior companions to hot jupiters orbiting cool stars are coplanar	152	2017	astronomical journal	10.3847/1538-3881/aa9176	4
Landrigan, P.J., Fuller, R., Acosta, N.J.R., Adeyi, O., Arnold, R., Basu, N.N., Baldé, A.B., Bertollini, R., Bose-O'Reilly, S., Boufford, J.I., Breysse, P.N., Chiles, T., Mahidol, C., Coll-Seck, A.M., Cropper, M.L., Fobil, J., Fuster, V., Greenstone, M., Haines, A., Hanrahan, D., Hunter, D., Khare, M., Krupnick, A., Lanphear, B., Lohani, B., Martin, K., Mathiasen, K.V., McTeer, M.A., Murray, C.J.…	The Lancet Commission on pollution and health	152	2018	the lancet	10.1016/S0140-6736(17)32345-0	4
Berger L.R., Hawks J., Dirks P.H.G.M., Elliott M., Roberts E.M.	Homo naledi and Pleistocene hominin evolution in subequatorial Africa	152	2017	elife	10.7554/eLife.24234	3
Anderson S.E., Andridge R., Whitaker R.C.	Bedtime in Preschool-Aged Children and Risk for Adolescent Obesity	152	2016	journal of pediatrics	10.1016/j.jpeds.2016.06.005	3
Trepanowski J.F., Kroeger C.M., Barnosky A., Klempel M.C., Bhutani S., Hoddy K.K., Gabel K., Freels S., Rigdon J., Rood J., Ravussin E., Varady K.A.	Effect of alternate-day fasting on weight loss, weight maintenance, and cardioprotection among metabolically healthy obese adults: A randomized clinical trial	152	2017	jama internal medicine	10.1001/jamainternmed.2017.0936	3
Dwyer-Lindgren L., Bertozzi-Villa A., Stubbs R.W., Morozoff C., Mackenbach J.P., Van Lenthe F.J., Mokdad A.H., Murray C.J.L.	Inequalities in life expectancy among US counties, 1980 to 2014: Temporal trends and key drivers	152	2017	jama internal medicine	10.1001/jamainternmed.2017.0918	3
Papanicolas, I., Woskie, L.R., Jha, A.K.	Health care spending in the United States and other high-income countries	152	2018	jama - journal of the american medical association	10.1001/jama.2018.1150	4
Bratman, G.N., Hamilton, J.P., Hahn, K.S., Daily, G.C., Gross, J.J.	Nature experience reduces rumination and subgenual prefrontal cortex activation	151	2015	proceedings of the national academy of sciences of the united states of america	10.1073/pnas.1510459112	1
Driggers, R.W., Ho, C.-Y., Korhonen, E.M., Kuivanen, S., Jääskeläinen, A.J., Smura, T., Rosenberg, A., Hill, D.A., De Biasi, R.L., Vezina, G., Timofeev, J., Rodriguez, F.J., Levanov, L., Razak, J., Iyengar, P., Hennenfent, A., Kennedy, R., Lanciotti, R., Du Plessis, A., Vapalahti, O.	Zika virus infection with prolonged maternal viremia and fetal brain abnormalities	151	2016	new england journal of medicine	10.1056/NEJMoa1601824	2
Biswas, A., Oh, P.I., Faulkner, G.E., Bajaj, R.R., Silver, M.A., Mitchell, M.S., Alter, D.A.	Sedentary time and its association with risk for disease incidence, mortality, and hospitalization in adults a systematic review and meta-analysis	151	2015	annals of internal medicine	10.7326/M14-1651	1
Siegel, R.L., Miller, K.D., Jemal, A.	Cancer statistics, 2016	150	2016	ca cancer journal for clinicians	10.3322/caac.21332	2
Lea R.G., Byers A.S., Sumner R.N., Rhind S.M., Zhang Z., Freeman S.L., Moxon R., Richardson H.M., Green M., Craigon J., England G.C.W.	Environmental chemicals impact dog semen quality in vitro and may be associated with a temporal decline in sperm motility and increased cryptorchidism	150	2016	scientific reports	10.1038/srep31281	3
Ronan L., Alexander-Bloch A.F., Wagstyl K., Farooqi S., Brayne C., Tyler L.K., Fletcher P.C.	Obesity associated with increased brain age from midlife	150	2016	neurobiology of aging	10.1016/j.neurobiolaging.2016.07.010	3
Kim H., Yang S., Rao S.R., Narayanan S., Kapustin E.A., Furukawa H., Umans A.S., Yaghi O.M., Wang E.N.	Water harvesting from air with metal-organic frameworks powered by natural sunlight	150	2017	science	10.1126/science.aam8743	3
Reilly, J.S., Price, L., Lang, S., Robertson, C., Cheater, F., Skinner, K., Chow, A.	A Pragmatic Randomized Controlled Trial of 6-Step vs 3-Step Hand Hygiene Technique in Acute Hospital Care in the United Kingdom	150	2016	infection control and hospital epidemiology	10.1017/ice.2016.51	2
Pollack C.E., Armstrong K., Grande D.	A View from the Front Line - Physicians' Perspectives on ACA Repeal	150	2017	new england journal of medicine	10.1056/NEJMp1700144	3
Sparks W.B., Hand K.P., McGrath M.A., Bergeron E., Cracraft M., Deustua S.E.	PROBING for EVIDENCE of PLUMES on EUROPA with HST/STIS	150	2016	astrophysical journal	10.3847/0004-637X/829/2/121	3
Slater G.J., Goldbogen J.A., Pyenson N.D.	Independent evolution of baleen whale gigantism linked to Plio-Pleistocene ocean dynamics	150	2017	proceedings of the royal society b: biological sciences	10.1098/rspb.2017.0546	3
Flegal, K.M., Kruszon-Moran, D., Carroll, M.D., Fryar, C.D., Ogden, C.L.	Trends in obesity among adults in the United States, 2005 to 2014	150	2016	jama - journal of the american medical association	10.1001/jama.2016.6458	2
Kooreman, N.G., Kim, Y., de Almeida, P.E., Termglinchan, V., Diecke, S., Shao, N.-Y., Wei, T.-T., Yi, H., Dey, D., Nelakanti, R., Brouwer, T.P., Paik, D.T., Sagiv-Barfi, I., Han, A., Quax, P.H.A., Hamming, J.F., Levy, R., Davis, M.M., Wu, J.C.	Autologous iPSC-Based Vaccines Elicit Anti-tumor Responses In Vivo	150	2018	cell stem cell	10.1016/j.stem.2018.01.016	4
Huesca-Espitia, L.C., Aslanzadeh, J., Feinn, R., Joseph, G., Murray, T.S., Setlow, P.	Deposition of bacteria and bacterial spores by bathroom hot-air hand dryers	150	2018	applied and environmental microbiology	10.1128/AEM.00044-18	4
Goadsby, P.J., Uwe, R., Hallstrom, Y., Gregor, B., Bonner, J.H., Zhang, F., Sapra, S., Picard, H., Mikol, D.D., Lenz, R.A.	A controlled trial of erenumab for episodic migraine	150	2017	new england journal of medicine	10.1056/NEJMoa1705848	4
Lin, L.Y., Sidani, J.E., Shensa, A., Radovic, A., Miller, E., Colditz, J.B., Hoffman, B.L., Giles, L.M., Primack, B.A.	ASSOCIATION between SOCIAL MEDIA USE and DEPRESSION among U.S. YOUNG ADULTS	149	2016	depression and anxiety	10.1002/da.22466	2
Glikson, E., Cheshin, A., van Kleef, G.A.	The Dark Side of a Smiley: Effects of Smiling Emoticons on Virtual First Impressions	149	2018	social psychological and personality science	10.1177/1948550617720269	4
Carlton, J.T., Chapman, J.W., Geller, J.B., Miller, J.A., Carlton, D.A., McCuller, M.I., Treneman, N.C., Steves, B.P., Ruiz, G.M.	Tsunami-driven rafting: Transoceanic species dispersal and implications for marine biogeography	149	2017	science	10.1126/science.aao1498	4
Chassiakos Y.R., Radesky J., Christakis D., Moreno M.A., Cross C., Hill D., Ameenuddin N., Hutchinson J., Boyd R., Mendelson R., Smith J., Swanson W.S.	Children and adolescents and digital media	149	2016	pediatrics	10.1542/peds.2016-2593	3
Dirks P.H.G.M., Roberts E.M., Hilbert-Wolf H., Kramers J.D., Hawks J., Dosseto A., Duval M., Elliott M., Evans M., Grun R., Hellstrom J., Herries A.I.R., Joannes-Boyau R., Makhubela T.V., Placzek C.J., Robbins J., Spandler C., Wiersma J., Woodhead J., Berger L.R.	The age of homo naledi and associated sediments in the rising star cave, South Africa	149	2017	elife	10.7554/eLife.24231	3
Whillans, A.V., Dunn, E.W., Smeets, P., Bekkers, R., Norton, M.I.	Buying time promotes happiness	149	2017	proceedings of the national academy of sciences of the united states of america	10.1073/pnas.1706541114	4
Gesicki, K., Zijlstra, A.A., Miller Bertolami, M.M.	The mysterious age invariance of the planetary nebula luminosity function bright cut-off	148	2018	nature astronomy	10.1038/s41550-018-0453-9	4
Perkin, M.R., Logan, K., Tseng, A., Raji, B., Ayis, S., Peacock, J., Brough, H., Marrs, T., Radulovic, S., Craven, J., Flohr, C., Lack, G.	Randomized trial of introduction of allergenic foods in breast-fed infants	148	2016	new england journal of medicine	10.1056/NEJMoa1514210	2
Simonti, C.N., Vernot, B., Bastarache, L., Bottinger, E., Carrell, D.S., Chisholm, R.L., Crosslin, D.R., Hebbring, S.J., Jarvik, G.P., Kullo, I.J., Li, R., Pathak, J., Ritchie, M.D., Roden, D.M., Verma, S.S., Tromp, G., Prato, J.D., Bush, W.S., Akey, J.M., Denny, J.C., Capra, J.A.	The phenotypic legacy of admixture between modern humans and Neandertals	148	2016	science	10.1126/science.aad2149	2
Qaseem A., Wilt T.J., McLean R.M., Forciea M.A.	Noninvasive treatments for acute, subacute, and chronic low back pain: A clinical practice guideline from the American College of Physicians	148	2017	annals of internal medicine	10.7326/M16-2367	3
Khanolkar A.R., Ljung R., Talbäck M., Brooke H.L., Carlsson S., Mathiesen T., Feychting M.	Socioeconomic position and the risk of brain tumour: A Swedish national population-based cohort study	148	2016	journal of epidemiology and community health	10.1136/jech-2015-207002	3
Knip, M., Åkerblom, H.K., Altaji, E., Becker, D., Bruining, J., Castano, L., Danne, T., De Beaufort, C., Dosch, H.-M., Dupre, J., Fraser, W.D., Howard, N., Ilonen, J., Konrad, D., Kordonouri, O., Krischer, J.P., Lawson, M.L., Ludvigsson, J., Madacsy, L., Mahon, J.L., Ormisson, A., Palmer, J.P., Pozzilli, P., Savilahti, E., Serrano-Rios, M., Songini, M., Taback, S., Vaarala, O., White, N.H., Virta…	Effect of hydrolyzed infant formula vs conventional formula on risk of type 1 diabetes the TRIGR randomized clinical trial	148	2018	jama - journal of the american medical association	10.1001/jama.2017.19826	4
Radvanyi, L.G.	Targeting the cancer mutanome of breast cancer	148	2018	nature medicine	10.1038/s41591-018-0065-z	4
Mann, A.W., Vanderburg, A., Rizzuto, A.C., Kraus, A.L., Berlind, P., Bieryla, A., Calkins, M.L., Esquerdo, G.A., Latham, D.W., MacE, G.N., Morris, N.R., Quinn, S.N., Sokal, K.R., Stefanik, R.P.	Zodiacal Exoplanets in Time (ZEIT). VI. A Three-planet System in the Hyades Cluster Including an Earth-sized Planet	148	2018	astronomical journal	10.3847/1538-3881/aa9791	4
Zacharakis, N., Chinnasamy, H., Black, M., Xu, H., Lu, Y.-C., Zheng, Z., Pasetto, A., Langhan, M., Shelton, T., Prickett, T., Gartner, J., Jia, L., Trebska-Mcgowan, K., Somerville, R.P., Robbins, P.F., Rosenberg, S.A., Goff, S.L., Feldman, S.A.	Immune recognition of somatic mutations leading to complete durable regression in metastatic breast cancer	147	2018	nature medicine	10.1038/s41591-018-0040-8	4
Feig, E.H., Lowe, M.R.	Variability in Weight Change Early in Behavioral Weight Loss Treatment: Theoretical and Clinical Implications	147	2017	obesity	10.1002/oby.21925	4
Deglincerti, A., Croft, G.F., Pietila, L.N., Zernicka-Goetz, M., Siggia, E.D., Brivanlou, A.H.	Self-organization of the in vitro attached human embryo	147	2016	nature	10.1038/nature17948	2
Wen, H., Hockenberry, J.M.	Association of medical and adult-use marijuana laws with opioid prescribing for medicaid enrollees	147	2018	jama internal medicine	10.1001/jamainternmed.2018.1007	4
Micha R., Peñalvo J.L., Cudhea F., Imamura F., Rehm C.D., Mozaffarian D.	Association between dietary factors and mortality from heart disease, stroke, and type 2 diabetes in the United States	147	2017	jama - journal of the american medical association	10.1001/jama.2017.0947	3
Sorrells, S.F., Paredes, M.F., Cebrian-Silla, A., Sandoval, K., Qi, D., Kelley, K.W., James, D., Mayer, S., Chang, J., Auguste, K.I., Chang, E.F., Gutierrez, A.J., Kriegstein, A.R., Mathern, G.W., Oldham, M.C., Huang, E.J., Garcia-Verdugo, J.M., Yang, Z., Alvarez-Buylla, A.	Human hippocampal neurogenesis drops sharply in children to undetectable levels in adults	147	2018	nature	10.1038/nature25975	4
Underwood L., Waldie K.E., Peterson E., D'Souza S., Verbiest M., McDaid F., Morton S.	Paternal depression symptoms during pregnancy and after childbirth among participants in the growing up in New Zealand study	147	2017	jama psychiatry	10.1001/jamapsychiatry.2016.4234	3
Korem T., Zeevi D., Zmora N., Weissbrod O., Bar N., Lotan-Pompan M., Avnit-Sagi T., Kosower N., Malka G., Rein M., Suez J., Goldberg B.Z., Weinberger A., Levy A.A., Elinav E., Segal E.	Bread Affects Clinical Parameters and Induces Gut Microbiome-Associated Personal Glycemic Responses	147	2017	cell metabolism	10.1016/j.cmet.2017.05.002	3
Victora, C.G., Bahl, R., Barros, A.J.D., França, G.V.A., Horton, S., Krasevec, J., Murch, S., Sankar, M.J., Walker, N., Rollins, N.C., Allen, K., Dharmage, S., Lodge, C., Peres, K.G., Bhandari, N., Chowdhury, R., Sinha, B., Taneja, S., Giugliani, E., Horta, B., Maia, F., de Mola, C.L., Hajeebhoy, N., Lutter, C., Piwoz, E., Martines, J.C., Richter, L.	Breastfeeding in the 21st century: Epidemiology, mechanisms, and lifelong effect	147	2016	the lancet	10.1016/S0140-6736(15)01024-7	2
Margolis, D.A., Gonzalez-Garcia, J., Stellbrink, H.-J., Eron, J.J., Yazdanpanah, Y., Podzamczer, D., Lutz, T., Angel, J.B., Richmond, G.J., Clotet, B., Gutierrez, F., Sloan, L., Clair, M.S., Murray, M., Ford, S.L., Mrus, J., Patel, P., Crauwels, H., Griffith, S.K., Sutton, K.C., Dorey, D., Smith, K.Y., Williams, P.E., Spreen, W.R.	Long-acting intramuscular cabotegravir and rilpivirine in adults with HIV-1 infection (LATTE-2): 96-week results of a randomised, open-label, phase 2b, non-inferiority trial	147	2017	the lancet	10.1016/S0140-6736(17)31917-7	4
Wheaton, A.G., Olsen, E.O., Miller, G.F., Croft, J.B.	Sleep duration and injury-related risk behaviors among high school students - United States, 2007-2013	147	2016	morbidity and mortality weekly report	10.15585/mmwr.mm6513a1	2
Dibben C., Playford C., Mitchell R.	Be(ing) prepared: Guide and Scout participation, childhood social position and mental health at age 50-a prospective birth cohort study	147	2017	journal of epidemiology and community health	10.1136/jech-2016-207898	3
[No author name available]	A century of trends in adult human height	147	2016	elife	10.7554/eLife.13410	2
Forzieri, G., Cescatti, A., e Silva, F.B., Feyen, L.	Increasing risk over time of weather-related hazards to the European population: a data-driven prognostic study	146	2017	the lancet planetary health	10.1016/S2542-5196(17)30082-7	4
Yang, Y.C., Boen, C., Gerken, K., Li, T., Schorpp, K., Harris, K.M.	Social relationships and physiological determinants of longevity across the human life span	146	2016	proceedings of the national academy of sciences of the united states of america	10.1073/pnas.1511085112	2
Ribeil J.-A., Hacein-Bey-Abina S., Payen E., Magnani A., Semeraro M., Magrin E., Caccavelli L., Neven B., Bourget P., El Nemer W., Bartolucci P., Weber L., Puy H., Meritet J.-F., Grevent D., Beuzard Y., Chrétien S., Lefebvre T., Ross R.W., Negre O., Veres G., Sandler L., Soni S., De Montalembert M., Blanche S., Leboulch P., Cavazzana M.	Gene therapy in a patient with sickle cell disease	146	2017	new england journal of medicine	10.1056/NEJMoa1609677	3
Silver, D., Schrittwieser, J., Simonyan, K., Antonoglou, I., Huang, A., Guez, A., Hubert, T., Baker, L., Lai, M., Bolton, A., Chen, Y., Lillicrap, T., Hui, F., Sifre, L., Van Den Driessche, G., Graepel, T., Hassabis, D.	Mastering the game of Go without human knowledge	146	2017	nature	10.1038/nature24270	4
Dannemann, M., Kelso, J.	The Contribution of Neanderthals to Phenotypic Variation in Modern Humans	146	2017	american journal of human genetics	10.1016/j.ajhg.2017.09.010	4
Gandal, M.J., Haney, J.R., Parikshak, N.N., Leppa, V., Ramaswami, G., Hartl, C., Schork, A.J., Appadurai, V., Buil, A., Werge, T.M., Liu, C., White, K.P., Horvath, S., Geschwind, D.H.	Shared molecular neuropathology across major psychiatric disorders parallels polygenic overlap	145	2018	science	10.1126/science.aad6469	4
Parihar V.K., Allen B.D., Caressi C., Kwok S., Chu E., Tran K.K., Chmielewski N.N., Giedzinski E., Acharya M.M., Britten R.A., Baulch J.E., Limoli C.L.	Cosmic radiation exposure and persistent cognitive dysfunction	145	2016	scientific reports	10.1038/srep34774	3
Allen J.D., Casavant M.J., Spiller H.A., Chounthirath T., Hodges N.L., Smith G.A.	Prescription opioid exposures among children and adolescents in the United States: 2000-2015	145	2017	pediatrics	10.1542/peds.2016-3382	3
Kolodny, A., Courtwright, D.T., Hwang, C.S., Kreiner, P., Eadie, J.L., Clark, T.W., Alexander, G.C.	The prescription opioid and heroin crisis: A public health approach to an epidemic of addiction	145	2015	annual review of public health	10.1146/annurev-publhealth-031914-122957	1
Satizabal, C.L., Beiser, A.S., Chouraki, V., Chêne, G., Dufouil, C., Seshadri, S.	Incidence of dementia over three decades in the Framingham heart study	145	2016	new england journal of medicine	10.1056/NEJMoa1504327	2
Gray, D.J.P., Sidaway-Lee, K., White, E., Thorne, A., Evans, P.H.	Continuity of care with doctors - A matter of life and death? A systematic review of continuity of care and mortality	145	2018	bmj open	10.1136/bmjopen-2017-021161	4
Ashwal L.D., Wiedenbeck M., Torsvik T.H.	Archaean zircons in Miocene oceanic hotspot rocks establish ancient continental crust beneath Mauritius	144	2017	nature communications	10.1038/ncomms14086	3
Pal, J.S., Eltahir, E.A.B.	Future temperature in southwest Asia projected to exceed a threshold for human adaptability	144	2016	nature climate change	10.1038/nclimate2833	2
Brusatte, S.L., Averianov, A., Sues, H.-D., Muir, A., Butler, I.B.	New tyrannosaur from the mid-Cretaceous of Uzbekistan clarifies evolution of giant body sizes and advanced senses in tyrant dinosaurs	144	2016	proceedings of the national academy of sciences of the united states of america	10.1073/pnas.1600140113	2
Bañados, E., Venemans, B.P., Mazzucchelli, C., Farina, E.P., Walter, F., Wang, F., Decarli, R., Stern, D., Fan, X., Davies, F.B., Hennawi, J.F., Simcoe, R.A., Turner, M.L., Rix, H.-W., Yang, J., Kelson, D.D., Rudie, G.C., Winters, J.M.	An 800-million-solar-mass black hole in a significantly neutral Universe at a redshift of 7.5	144	2018	nature	10.1038/nature25180	4
Petersen, E.E., Erin Staples, J., Meaney-Delman, D., Fischer, M., Ellington, S.R., Callaghan, W.M., Jamieson, D.J.	Interim guidelines for pregnant women during a Zika virus outbreak — United states, 2016	144	2016	morbidity and mortality weekly report	10.15585/mmwr.mm6502e1	2
Alex Perkins, T., Siraj, A.S., Ruktanonchai, C.W., Kraemer, M.U.G., Tatem, A.J.	Model-based projections of Zika virus infections in childbearing women in the Americas	144	2016	nature microbiology	10.1038/nmicrobiol.2016.126	2
Wehner M., Truby R.L., Fitzgerald D.J., Mosadegh B., Whitesides G.M., Lewis J.A., Wood R.J.	An integrated design and fabrication strategy for entirely soft, autonomous robots	143	2016	nature	10.1038/nature19100	3
Liao C.-P., Booker R.C., Morrison S.J., Le L.Q.	Identification of hair shaft progenitors that create a niche for hair pigmentation	143	2017	genes and development	10.1101/gad.298703.117	3
Dresler M., Shirer W.R., Konrad B.N., Müller N.C.J., Wagner I.C., Fernández G., Czisch M., Greicius M.D.	Mnemonic Training Reshapes Brain Networks to Support Superior Memory	143	2017	neuron	10.1016/j.neuron.2017.02.003	3
Pagano, A.M., Durner, G.M., Rode, K.D., Atwood, T.C., Atkinson, S.N., Peacock, E., Costa, D.P., Owen, M.A., Williams, T.M.	High-energy, high-fat lifestyle challenges an Arctic apex predator, the polar bear	143	2018	science	10.1126/science.aan8677	4
Joehanes R., Just A.C., Marioni R.E., Pilling L.C., Reynolds L.M., Mandaviya P.R., Guan W., Xu T., Elks C.E., Aslibekyan S., Moreno-Macias H., Smith J.A., Brody J.A., Dhingra R., Yousefi P., Pankow J.S., Kunze S., Shah S.H., McRae A.F., Lohman K., Sha J., Absher D.M., Ferrucci L., Zhao W., Demerath E.W., Bressler J., Grove M.L., Huan T., Liu C., Mendelson M.M., Yao C., Kiel D.P., Peters A., Wang-…	Epigenetic Signatures of Cigarette Smoking	143	2016	circulation: cardiovascular genetics	10.1161/CIRCGENETICS.116.001506	3
Pimpin, L., Wu, J.H.Y., Haskelberg, H., Del Gobbo, L., Mozaffarian, D.	Is butter back? A systematic review and meta-analysis of butter consumption and risk of cardiovascular disease, diabetes, and total mortality	143	2016	plos one	10.1371/journal.pone.0158118	2
Green J.L., Wang G.S., Reynolds K.M., Banner W., Bond G.R., Kauffman R.E., Palmer R.B., Paul I.M., Dart R.C.	Safety profile of cough and cold medication use in pediatrics	143	2017	pediatrics	10.1542/peds.2016-3070	3
Andreassen, C.S., Griffiths, M.D., Sinha, R., Hetland, J., Pallesen, S.	The relationships between workaholism and symptoms of psychiatric disorders: A large-scale cross-sectional study	143	2016	plos one	10.1371/journal.pone.0152978	2
Connor J.	Alcohol consumption as a cause of cancer	142	2017	addiction	10.1111/add.13477	3
Chen, Z., Chen, X., Zhou, C., Yuan, X., Xiao, S.	Late Ediacaran trackways produced by bilaterian animals with paired appendages	142	2018	science advances	10.1126/sciadv.aao6691	4
Poropat S.F., Mannion P.D., Upchurch P., Hocknull S.A., Kear B.P., Kundrát M., Tischler T.R., Sloan T., Sinapius G.H.K., Elliott J.A., Elliott D.A.	New Australian sauropods shed light on Cretaceous dinosaur palaeobiogeography	142	2016	scientific reports	10.1038/srep34467	3
Chowdhury, E.A., Richardson, J.D., Holman, G.D., Tsintzas, K., Thompson, D., Betts, J.A.	The causal role of breakfast in energy balance and health: A randomized controlled trial in obese adults	142	2016	american journal of clinical nutrition	10.3945/ajcn.115.122044	2
Lazarus, B., Chen, Y., Wilson, F.P., Sang, Y., Chang, A.R., Coresh, J., Grams, M.E.	Proton pump inhibitor use and the risk of chronic kidney disease	142	2016	jama internal medicine	10.1001/jamainternmed.2015.7193	2
Sabatine M.S., Giugliano R.P., Keech A.C., Honarpour N., Wiviott S.D., Murphy S.A., Kuder J.F., Wang H., Liu T., Wasserman S.M., Sever P.S., Pedersen T.R.	Evolocumab and clinical outcomes in patients with cardiovascular disease	142	2017	new england journal of medicine	10.1056/NEJMoa1615664	3
Alvarez, R.A., Zavala-Araiza, D., Lyon, D.R., Allen, D.T., Barkley, Z.R., Brandt, A.R., Davis, K.J., Herndon, S.C., Jacob, D.J., Karion, A., Kort, E.A., Lamb, B.K., Lauvaux, T., Maasakkers, J.D., Marchese, A.J., Omara, M., Pacala, S.W., Peischl, J., Robinson, A.L., Shepson, P.B., Sweeney, C., Townsend-Small, A., Wofsy, S.C., Hamburg, S.P.	Assessment of methane emissions from the U.S. oil and gas supply chain	142	2018	science	10.1126/science.aar7204	4
Nimmo F., Hamilton D.P., McKinnon W.B., Schenk P.M., Binzel R.P., Bierson C.J., Beyer R.A., Moore J.M., Stern S.A., Weaver H.A., Olkin C.B., Young L.A., Smith K.E.	Reorientation of Sputnik Planitia implies a subsurface ocean on Pluto	142	2016	nature	10.1038/nature20148	3
Liang, P., Xu, Y., Zhang, X., Ding, C., Huang, R., Zhang, Z., Lv, J., Xie, X., Chen, Y., Li, Y., Sun, Y., Bai, Y., Songyang, Z., Ma, W., Zhou, C., Huang, J.	CRISPR/Cas9-mediated gene editing in human tripronuclear zygotes	141	2015	protein and cell	10.1007/s13238-015-0153-5	1
Stevenson, A.J., Flores-Vazquez, I.M., Allgeyer, R.L., Schenkkan, P., Potter, J.E.	Effect of removal of planned parenthood from the Texas women's health program	141	2016	new england journal of medicine	10.1056/NEJMsa1511902	2
Kossin, J.P.	A global slowdown of tropical-cyclone translation speed	141	2018	nature	10.1038/s41586-018-0158-3	4
Adhikari, K., Fuentes-Guajardo, M., Quinto-Sánchez, M., Mendoza-Revilla, J., Camilo Chacón-Duque, J., Acuña-Alonzo, V., Jaramillo, C., Arias, W., Lozano, R.B., Pérez, G.M., Gómez-Valdés, J., Villamil-Ramírez, H., Hunemeier, T., Ramallo, V., Silva De Cerqueira, C.C., Hurtado, M., Villegas, V., Granja, V., Gallo, C., Poletti, G., Schuler-Faccini, L., Salzano, F.M., Bortolini, M.-C., Canizales-Quint…	A genome-wide association scan implicates DCHS2, RUNX2, GLI3, PAX1 and EDAR in human facial variation	141	2016	nature communications	10.1038/ncomms11616	2
Gaynor, K.M., Hojnowski, C.E., Carter, N.H., Brashares, J.S.	The influence of human disturbance on wildlife nocturnality	141	2018	science (new york, n.y.)	10.1126/science.aar7121	4
Reitsma M.B., Fullman N., Ng M., Salama J.S., Abajobir A., Abate K.H., Abbafati C., Abera S.F., Abraham B., Abyu G.Y., Adebiyi A.O., Al-Aly Z., Aleman A.V., Ali R., Al Alkerwi A., Allebeck P., Al-Raddadi R.M., Amare A.T., Amberbir A., Ammar W., Amrock S.M., Antonio C.A.T., Asayesh H., Atnafu N.T., Azzopardi P., Banerjee A., Barac A., Barrientos-Gutierrez T., Basto-Abreu A.C., Bazargan-Hejazi S., …	Smoking prevalence and attributable disease burden in 195 countries and territories, 1990–2015: a systematic analysis from the Global Burden of Disease Study 2015	141	2017	the lancet	10.1016/S0140-6736(17)30819-X	3
Wang, X., Grohé, C., Su, D.F., White, S.C., Ji, X., Kelley, J., Jablonski, N.G., Deng, T., You, Y., Yang, X.	A new otter of giant size, Siamogale melilutra sp. nov. (Lutrinae: Mustelidae: Carnivora), from the latest Miocene Shuitangba site in north-eastern Yunnan, south-western China, and a total-evidence phylogeny of lutrines	140	2018	journal of systematic palaeontology	10.1080/14772019.2016.1267666	4
Keane, E.F., Johnston, S., Bhandari, S., Barr, E., Bhat, N.D.R., Burgay, M., Caleb, M., Flynn, C., Jameson, A., Kramer, M., Petroff, E., Possenti, A., Van Straten, W., Bailes, M., Burke-Spolaor, S., Eatough, R.P., Stappers, B.W., Totani, T., Honma, M., Furusawa, H., Hattori, T., Morokuma, T., Niino, Y., Sugai, H., Terai, T., Tominaga, N., Yamasaki, S., Yasuda, N., Allen, R., Cooke, J., Jencson, J…	The host galaxy of a fast radio burst	140	2016	nature	10.1038/nature17140	2
Lock, S.J., Stewart, S.T., Petaev, M.I., Leinhardt, Z., Mace, M.T., Jacobsen, S.B., Cuk, M.	The Origin of the Moon Within a Terrestrial Synestia	140	2018	journal of geophysical research: planets	10.1002/2017JE005333	4
Redo-Sanchez A., Heshmat B., Aghasi A., Naqvi S., Zhang M., Romberg J., Raskar R.	Terahertz time-gated spectral imaging for content extraction through layered structures	140	2016	nature communications	10.1038/ncomms12665	3
Di Virgilio T.G., Hunter A., Wilson L., Stewart W., Goodall S., Howatson G., Donaldson D.I., Ietswaart M.	Evidence for Acute Electrophysiological and Cognitive Changes Following Routine Soccer Heading	140	2016	ebiomedicine	10.1016/j.ebiom.2016.10.029	3
Youyou, W., Kosinski, M., Stillwell, D.	Computer-based personality judgments are more accurate than those made by humans	140	2015	proceedings of the national academy of sciences of the united states of america	10.1073/pnas.1418680112	1
Okin, G.S.	Environmental impacts of food consumption by dogs and cats	140	2017	plos one	10.1371/journal.pone.0181301	4
Flannery B., Reynolds S.B., Blanton L., Santibanez T.A., O'Halloran A., Lu P.-J., Chen J., Foppa I.M., Gargiullo P., Bresee J., Singleton J.A., Fry A.M.	Influenza vaccine effectiveness against pediatric deaths: 2010-2014	140	2017	pediatrics	10.1542/peds.2016-4244	3
Zhang, Y., Ptacin, J.L., Fischer, E.C., Aerni, H.R., Caffaro, C.E., San Jose, K., Feldman, A.W., Turner, C.R., Romesberg, F.E.	A semi-synthetic organism that stores and retrieves increased genetic information	140	2017	nature	10.1038/nature24659	4
Eisen, R.J., Eisen, L., Beard, C.B.	County-scale distribution of Ixodes scapularis and Ixodes pacificus (Acari: Ixodidae) in the continental United States	140	2016	journal of medical entomology	10.1093/jme/tjv237	2
Jakovljevic D.G., Yacoub M.H., Schueler S., MacGowan G.A., Velicki L., Seferovic P.M., Hothi S., Tzeng B.-H., Brodie D.A., Birks E., Tan L.-B.	Left Ventricular Assist Device as a Bridge to Recovery for Patients With Advanced Heart Failure	140	2017	journal of the american college of cardiology	10.1016/j.jacc.2017.02.018	3
Grohskopf L.A., Sokolow L.Z., Broder K.R., Olsen S.J., Karron R.A., Jernigan D.B., Bresee J.S.	Prevention and Control of Seasonal Influenza with Vaccines	139	2016	mmwr. recommendations and reports : morbidity and mortality weekly report. recommendations and reports	10.15585/mmwr.rr6505a1	3
Bekelman, J.E., Sylwestrzak, G., Barron, J., Liu, J., Epstein, A.J., Freedman, G., Malin, J., Emanuel, E.J.	Uptake and Costs of hypofractionated vs conventional whole breast irradiation after breast conserving surgery in the United States, 2008-2013	139	2014	jama - journal of the american medical association	10.1001/jama.2014.16616	1
Sinclair, K.D., Corr, S.A., Gutierrez, C.G., Fisher, P.A., Lee, J.-H., Rathbone, A.J., Choi, I., Campbell, K.H.S., Gardner, D.S.	Healthy ageing of cloned sheep	139	2016	nature communications	10.1038/ncomms12359	2
Johnson, K.V.-A., Dunbar, R.I.M.	Pain tolerance predicts human social network size	139	2016	scientific reports	10.1038/srep25267	2
Kabadayi C., Osvath M.	Ravens parallel great apes in flexible planning for tool-use and bartering	139	2017	science	10.1126/science.aam8138	3
Shugar D.H., Clague J.J., Best J.L., Schoof C., Willis M.J., Copland L., Roe G.H.	River piracy and drainage basin reorganization led by climate-driven glacier retreat	139	2017	nature geoscience	10.1038/ngeo2932	3
Althoff T., Sosi? R., Hicks J.L., King A.C., Delp S.L., Leskovec J.	Large-scale physical activity data reveal worldwide activity inequality	139	2017	nature	10.1038/nature23018	3
Tawakol A., Ishai A., Takx R.A., Figueroa A.L., Ali A., Kaiser Y., Truong Q.A., Solomon C.J., Calcagno C., Mani V., Tang C.Y., Mulder W.J., Murrough J.W., Hoffmann U., Nahrendorf M., Shin L.M., Fayad Z.A., Pitman R.K.	Relation between resting amygdalar activity and cardiovascular events: a longitudinal and cohort study	139	2017	the lancet	10.1016/S0140-6736(16)31714-7	3
DeJong C., Aguilar T., Tseng C.-W., Lin G.A., Boscardin W.J., Dudley R.A.	Pharmaceutical industry-sponsored meals and physician prescribing patterns for medicare beneficiaries	139	2016	jama internal medicine	10.1001/jamainternmed.2016.2765	3
Wallace, I.J., Worthington, S., Felson, D.T., Jurmain, R.D., Wren, K.T., Maijanen, H., Woods, R.J., Lieberman, D.E.	Knee osteoarthritis has doubled in prevalence since the mid-20th century	139	2017	proceedings of the national academy of sciences of the united states of america	10.1073/pnas.1703856114	4
Kalkhoran, S., Glantz, S.A.	E-cigarettes and smoking cessation in real-world and clinical settings: A systematic review and meta-analysis	139	2016	the lancet respiratory medicine	10.1016/S2213-2600(15)00521-4	2
Coffel, E.D., Thompson, T.R., Horton, R.M.	The impacts of rising temperatures on aircraft takeoff performance	138	2017	climatic change	10.1007/s10584-017-2018-9	4
Hawkshaw, N.J., Hardman, J.A., Haslam, I.S., Shahmalak, A., Gilhar, A., Lim, X., Paus, R.	Identifying novel strategies for treating human hair loss disorders: Cyclosporine A suppresses the Wnt inhibitor, SFRP1, in the dermal papilla of human scalp hair follicles	138	2018	plos biology	10.1371/journal.pbio.2003705	4
[No author name available]	Worldwide trends in diabetes since 1980: a pooled analysis of 751 population-based studies with 4.4 million participants	138	2016	lancet (london, england)	10.1016/S0140-6736(16)00618-8	2
Raftery, A.E., Zimmer, A., Frierson, D.M.W., Startz, R., Liu, P.	Less than 2 °c warming by 2100 unlikely	138	2017	nature climate change	10.1038/nclimate3352	4
Harvey, S.B., Overland, S., Hatch, S.L., Wessely, S., Mykletun, A., Hotopf, M.	Exercise and the prevention of depression: Results of the HUNT cohort study	138	2018	american journal of psychiatry	10.1176/appi.ajp.2017.16111223	4
Kaminski, J., Hynds, J., Morris, P., Waller, B.M.	Human attention affects facial expressions in domestic dogs	138	2017	scientific reports	10.1038/s41598-017-12781-x	4
Ossendrijver, M.	Ancient babylonian astronomers calculated Jupiter's position from the area under a time-velocity graph	138	2016	science	10.1126/science.aad8085	2
Lamb, J.B., Willis, B.L., Fiorenza, E.A., Couch, C.S., Howard, R., Rader, D.N., True, J.D., Kelly, L.A., Ahmad, A., Jompa, J., Harvell, C.D.	Plastic waste associated with disease on coral reefs	138	2018	science	10.1126/science.aar3320	4
Neves V.C.M., Babb R., Chandrasekaran D., Sharpe P.T.	Promotion of natural tooth repair by small molecule GSK3 antagonists	138	2017	scientific reports	10.1038/srep39654	3
Ajiboye A.B., Willett F.R., Young D.R., Memberg W.D., Murphy B.A., Miller J.P., Walter B.L., Sweet J.A., Hoyen H.A., Keith M.W., Peckham P.H., Simeral J.D., Donoghue J.P., Hochberg L.R., Kirsch R.F.	Restoration of reaching and grasping movements through brain-controlled muscle stimulation in a person with tetraplegia: a proof-of-concept demonstration	138	2017	the lancet	10.1016/S0140-6736(17)30601-3	3
Liu, Y.-Y., Wang, Y., Walsh, T.R., Yi, L.-X., Zhang, R., Spencer, J., Doi, Y., Tian, G., Dong, B., Huang, X., Yu, L.-F., Gu, D., Ren, H., Chen, X., Lv, L., He, D., Zhou, H., Liang, Z., Liu, J.-H., Shen, J.	Emergence of plasmid-mediated colistin resistance mechanism MCR-1 in animals and human beings in China: A microbiological and molecular biological study	138	2016	the lancet infectious diseases	10.1016/S1473-3099(15)00424-7	2
Duggan A.T., Perdomo M.F., Piombino-Mascali D., Marciniak S., Poinar D., Emery M.V., Buchmann J.P., Duchˆne S., Jankauskas R., Humphreys M., Golding G.B., Southon J., Devault A., Rouillard J.-M., Sahl J.W., Dutour O., Hedman K., Sajantila A., Smith G.L., Holmes E.C., Poinar H.N.	17th Century Variola Virus Reveals the Recent History of Smallpox	138	2016	current biology	10.1016/j.cub.2016.10.061	3
Flint, E., Cummins, S.	Active commuting and obesity in mid-life: Cross-sectional, observational evidence from UK Biobank	138	2016	the lancet diabetes and endocrinology	10.1016/S2213-8587(16)00053-X	2
Liu, B., Floud, S., Pirie, K., Green, J., Peto, R., Beral, V.	Does happiness itself directly affect mortality? the prospective UK Million Women Study	138	2016	the lancet	10.1016/S0140-6736(15)01087-9	2
Mehrnezhad, M., Toreini, E., Shahandashti, S.F., Hao, F.	Stealing PINs via mobile sensors: actual risk versus user perception	137	2018	international journal of information security	10.1007/s10207-017-0369-x	4
Robles R., Fresán A., Vega-Ramírez H., Cruz-Islas J., Rodríguez-Pérez V., Domínguez-Martínez T., Reed G.M.	Removing transgender identity from the classification of mental disorders: a Mexican field study for ICD-11	137	2016	the lancet psychiatry	10.1016/S2215-0366(16)30165-1	3
Gostic K.M., Ambrose M., Worobey M., Lloyd-Smith J.O.	Potent protection against H5N1 and H7N9 influenza via childhood hemagglutinin imprinting	137	2016	science	10.1126/science.aag1322	3
Hailey, C.J., Mori, K., Bauer, F.E., Berkowitz, M.E., Hong, J., Hord, B.J.	A density cusp of quiescent X-ray binaries in the central parsec of the Galaxy	137	2018	nature	10.1038/nature25029	4
Brazil N., Kirk D.S.	Uber and Metropolitan Traffic Fatalities in the United States	137	2016	american journal of epidemiology	10.1093/aje/kww062	3
Cooper Z., Morton F.S.	Out-of-network emergency-physician bills - An unwelcome surprise	137	2016	new england journal of medicine	10.1056/NEJMp1608571	3
Jaunmuktane, Z., Mead, S., Ellis, M., Wadsworth, J.D.F., Nicoll, A.J., Kenny, J., Launchbury, F., Linehan, J., Richard-Loendt, A., Walker, A.S., Rudge, P., Collinge, J., Brandner, S.	Evidence for human transmission of amyloid-? pathology and cerebral amyloid angiopathy	136	2015	nature	10.1038/nature15369	2
Govero J., Esakky P., Scheaffer S.M., Fernandez E., Drury A., Platt D.J., Gorman M.J., Richner J.M., Caine E.A., Salazar V., Moley K.H., Diamond M.S.	Zika virus infection damages the testes in mice	136	2016	nature	10.1038/nature20556	3
Demory, B.-O., Gillon, M., De Wit, J., Madhusudhan, N., Bolmont, E., Heng, K., Kataria, T., Lewis, N., Hu, R., Krick, J., Stamenkovi?, V., Benneke, B., Kane, S., Queloz, D.	A map of the large day-night temperature gradient of a super-Earth exoplanet	136	2016	nature	10.1038/nature17169	2
Comelli, D., D'orazio, M., Folco, L., El-Halwagy, M., Frizzi, T., Alberti, R., Capogrosso, V., Elnaggar, A., Hassan, H., Nevin, A., Porcelli, F., Rashed, M.G., Valentini, G.	The meteoritic origin of Tutankhamun’s iron dagger blade	136	2016	meteoritics and planetary science	10.1111/maps.12664	2
Kearns, C.E., Apollonio, D., Glantz, S.A.	Sugar industry sponsorship of germ-free rodent studies linking sucrose to hyperlipidemia and cancer: An historical analysis of internal documents	136	2017	plos biology	10.1371/journal.pbio.2003460	4
Dominguez-Bello, M.G., De Jesus-Laboy, K.M., Shen, N., Cox, L.M., Amir, A., Gonzalez, A., Bokulich, N.A., Song, S.J., Hoashi, M., Rivera-Vinas, J.I., Mendez, K., Knight, R., Clemente, J.C.	Partial restoration of the microbiota of cesarean-born infants via vaginal microbial transfer	136	2016	nature medicine	10.1038/nm.4039	2
Zheng J.H., Nguyen V.H., Jiang S.-N., Park S.-H., Tan W., Hong S.H., Shin M.G., Chung I.-J., Hong Y., Bom H.-S., Choy H.E., Lee S.E., Rhee J.H., Min J.-J.	Two-step enhanced cancer immunotherapy with engineered Salmonella typhimurium secreting heterologous flagellin	136	2017	science translational medicine	10.1126/scitranslmed.aak9537	3
Brinkhues, S., Dukers-Muijrers, N.H.T.M., Hoebe, C.J.P.A., Van Der Kallen, C.J.H., Dagnelie, P.C., Koster, A., Henry, R.M.A., Sep, S.J.S., Schaper, N.C., Stehouwer, C.D.A., Bosma, H., Savelkoul, P.H.M., Schram, M.T.	Socially isolated individuals are more prone to have newly diagnosed and prevalent type 2 diabetes mellitus - The Maastricht study - The M	136	2017	bmc public health	10.1186/s12889-017-4948-6	4
Sloan, D., Batista, R.A., Loeb, A.	The Resilience of Life to Astrophysical Events	136	2017	scientific reports	10.1038/s41598-017-05796-x	4
Smith N.A., Chounthirath T., Xiang H.	Soccer-related injuries treated in emergency departments: 1990-2014	136	2016	pediatrics	10.1542/peds.2016-0346	3
Khera A.V., Emdin C.A., Drake I., Natarajan P., Bick A.G., Cook N.R., Chasman D.I., Baber U., Mehran R., Rader D.J., Fuster V., Boerwinkle E., Melander O., Marju O.-M., Ridker P.M., Kathiresan S.	Genetic risk, adherence to a healthy lifestyle, and coronary disease	136	2016	new england journal of medicine	10.1056/NEJMoa1605086	3
Lassale, C., Tzoulaki, I., Moons, K.G.M., Sweeting, M., Boer, J., Johnson, L., Huerta, J.M., Agnoli, C., Freisling, H., Weiderpass, E., Wennberg, P., Van Der A, D.L., Arriola, L., Benetou, V., Boeing, H., Bonnet, F., Colorado-Yohar, S.M., Engström, G., Eriksen, A.K., Ferrari, P., Grioni, S., Johansson, M., Kaaks, R., Katsoulis, M., Katzke, V., Key, T.J., Matullo, G., Melander, O., Molina-Portillo…	Separate and combined associations of obesity and metabolic health with coronary heart disease: A pan-European case-cohort analysis	135	2018	european heart journal	10.1093/eurheartj/ehx448	4
Lea, B., Eric, B., Walter, C., John, P.F.	Potato intake and incidence of hypertension: Results from three prospective US cohort studies	135	2016	bmj (online)	10.1136/bmj.i2351	2
Hawks J., Elliott M., Schmid P., Churchill S.E., de Ruiter D.J., Roberts E.M., Hilbert-Wolf H., Garvin H.M., Williams S.A., Delezene L.K., Feuerriegel E.M., Randolph-Quinney P., Kivell T.L., Laird M.F., Tawane G., Desilva J.M., Bailey S.E., Brophy J.K., Meyer M.R., Skinner M.M., Tocheri M.W., Vansickle C., Walker C.S., Campbell T.L., Kuhn B., Kruger A., Tucker S., Gurtov A., Hlophe N., Hunter R.,…	New fossil remains of homo naledi from the lesedi chamber, South Africa	135	2017	elife	10.7554/eLife.24232	3
Langa K.M., Larson E.B., Crimmins E.M., Faul J.D., Levine D.A., Kabeto M.U., Weir D.R.	A comparison of the prevalence of dementia in the United States in 2000 and 2012	135	2017	jama internal medicine	10.1001/jamainternmed.2016.6807	3
Baeten J.M., Palanee-Phillips T., Brown E.R., Schwartz K., Soto-Torres L.E., Govender V., Mgodi N.M., Matovu Kiweewa F., Nair G., Mhlanga F., Siva S., Bekker L.-G., Jeenarain N., Gaffoor Z., Martinson F., Makanani B., Pather A., Naidoo L., Husnik M., Richardson B.A., Parikh U.M., Mellors J.W., Marzinke M.A., Hendrix C.W., Van Der Straten A., Ramjee G., Chirenje Z.M., Nakabiito C., Taha T.E., Jone…	Use of a vaginal ring containing dapivirine for HIV-1 prevention in women	135	2016	new england journal of medicine	10.1056/NEJMoa1506110	3
Volkow N.D., Collins F.S.	The role of science in addressing the opioid crisis	135	2017	new england journal of medicine	10.1056/NEJMsr1706626	3
Siegel R.L., Miller K.D., Jemal A.	Cancer Statistics, 2017	135	2017	ca cancer journal for clinicians	10.3322/caac.21387	3
Hyle E.P., Rao S.R., Jentes E.S., Fiebelkorn A.P., Hagmann S.H.F., Walker A.T., Walensky R.P., Ryan E.T., LaRocque R.C.	Missed opportunities for measles, mumps, rubella vaccination among departing U.S. adult travelers receiving pretravel health consultations	135	2017	annals of internal medicine	10.7326/M16-2249	3
Ocampo A., Reddy P., Martinez-Redondo P., Platero-Luengo A., Hatanaka F., Hishida T., Li M., Lam D., Kurita M., Beyret E., Araoka T., Vazquez-Ferrer E., Donoso D., Roman J.L., Xu J., Rodriguez Esteban C., Nu¤ez G., Nu¤ez Delicado E., Campistol J.M., Guillen I., Guillen P., Izpisua Belmonte J.C.	In Vivo Amelioration of Age-Associated Hallmarks by Partial Reprogramming	135	2016	cell	10.1016/j.cell.2016.11.052	3
Wang, B., Dunlop, J.A., Selden, P.A., Garwood, R.J., Shear, W.A., Müller, P., Lei, X.	Cretaceous arachnid Chimerarachne yingi gen. et sp. nov. illuminates spider origins	135	2018	nature ecology and evolution	10.1038/s41559-017-0449-3	4
Nahin R.L., Boineau R., Khalsa P.S., Stussman B.J., Weber W.J.	Evidence-Based Evaluation of Complementary Health Approaches for Pain Management in the United States	134	2016	mayo clinic proceedings	10.1016/j.mayocp.2016.06.007	3
Hedenstierna-Jonson, C., Kjellström, A., Zachrisson, T., Krzewi?ska, M., Sobrado, V., Price, N., Günther, T., Jakobsson, M., Götherström, A., Storå, J.	A female Viking warrior confirmed by genomics	134	2017	american journal of physical anthropology	10.1002/ajpa.23308	4
Forsythe A., Williams T., Reilly R.G.	What paint can tell us: A fractal analysis of neurological changes in seven artists	134	2017	neuropsychology	10.1037/neu0000303	3
Chechetka S.A., Yu Y., Tange M., Miyako E.	Materially Engineered Artificial Pollinators	134	2017	chem	10.1016/j.chempr.2017.01.008	3
Madigan, S., Ly, A., Rash, C.L., Van Ouytsel, J., Temple, J.R.	Prevalence of multiple forms of sexting behavior among youth: A systematic review and meta-analysis	134	2018	jama pediatrics	10.1001/jamapediatrics.2017.5314	4
Castellano J.M., Mosher K.I., Abbey R.J., McBride A.A., James M.L., Berdnik D., Shen J.C., Zou B., Xie X.S., Tingle M., Hinkson I.V., Angst M.S., Wyss-Coray T.	Human umbilical cord plasma proteins revitalize hippocampal function in aged mice	134	2017	nature	10.1038/nature22067	3
Li J., Bonkowski M.S., Moniot S., Zhang D., Hubbard B.P., Ling A.J.Y., Rajman L.A., Qin B., Lou Z., Gorbunova V., Aravind L., Steegborn C., Sinclair D.A.	A conserved NAD+ binding pocket that regulates protein-protein interactions during aging	134	2017	science	10.1126/science.aad8242	3
Trisos, C.H., Amatulli, G., Gurevitch, J., Robock, A., Xia, L., Zambri, B.	Potentially dangerous consequences for biodiversity of solar geoengineering implementation and termination	133	2018	nature ecology and evolution	10.1038/s41559-017-0431-0	4
Jena A.B., Mann N.C., Wedlund L.N., Olenski A.	Delays in emergency care and mortality during major U.S. marathons	133	2017	new england journal of medicine	10.1056/NEJMsa1614073	3
Cipriani A., Zhou X., Del Giovane C., Hetrick S.E., Qin B., Whittington C., Coghill D., Zhang Y., Hazell P., Leucht S., Cuijpers P., Pu J., Cohen D., Ravindran A.V., Liu Y., Michael K.D., Yang L., Liu L., Xie P.	Comparative efficacy and tolerability of antidepressants for major depressive disorder in children and adolescents: a network meta-analysis	133	2016	the lancet	10.1016/S0140-6736(16)30385-3	3
Aaron D.G., Siegel M.B.	Sponsorship of National Health Organizations by Two Major Soda Companies	133	2017	american journal of preventive medicine	10.1016/j.amepre.2016.08.010	3
Ariel B., Sutherland A., Henstock D., Young J., Drover P., Sykes J., Megicks S., Henderson R.	Report: increases in police use of force in the presence of body-worn cameras are driven by officer discretion: a protocol-based subgroup analysis of ten randomized experiments	133	2016	journal of experimental criminology	10.1007/s11292-016-9261-3	3
Hoffman, K.M., Trawalter, S., Axt, J.R., Oliver, M.N.	Racial bias in pain assessment and treatment recommendations, and false beliefs about biological differences between blacks and whites	133	2016	proceedings of the national academy of sciences of the united states of america	10.1073/pnas.1516047113	2
Langer, M.C., Ezcurra, M.D., Rauhut, O.W.M., Benton, M.J., Knoll, F., McPhee, B.W., Novas, F.E., Pol, D., Brusatte, S.L.	Untangling the dinosaur family tree	133	2017	nature	10.1038/nature21700	4
Chawla S.S., Gupta S., Onchiri F.M., Habermann E.B., Kushner A.L., Stewart B.T.	Water availability at hospitals low- and middle-income countries: implications for improving access to safe surgical care	132	2016	journal of surgical research	10.1016/j.jss.2016.06.040	3
Springmann, M., Mason-D'Croz, D., Robinson, S., Garnett, T., Godfray, H.C.J., Gollin, D., Rayner, M., Ballon, P., Scarborough, P.	Global and regional health effects of future food production under climate change: A modelling study	132	2016	the lancet	10.1016/S0140-6736(15)01156-3	2
Kesselheim A.S., Avorn J., Sarpatwari A.	The high cost of prescription drugs in the United States origins and prospects for reform	132	2016	jama - journal of the american medical association	10.1001/jama.2016.11237	3
Colchero, M.A., Popkin, B.M., Rivera, J.A., Ng, S.W.	Beverage purchases from stores in Mexico under the excise tax on sugar sweetened beverages: Observational study	132	2016	bmj (online)	10.1136/bmj.h6704	2
Tyrrell, J., Jones, S.E., Beaumont, R., Astley, C.M., Lovell, R., Yaghootkar, H., Tuke, M., Ruth, K.S., Freathy, R.M., Hirschhorn, J.N., Wood, A.R., Murray, A., Weedon, M.N., Frayling, T.M.	Height, body mass index, and socioeconomic status: Mendelian randomisation study in UK Biobank	132	2016	bmj (online)	10.1136/bmj.i582	2
Fugazza C., Pogány Á., Miklósi Á.	Recall of Others’ Actions after Incidental Encoding Reveals Episodic-like Memory in Dogs	132	2016	current biology	10.1016/j.cub.2016.09.057	3
Mekonnen, M.M., Hoekstra, A.Y.	Sustainability: Four billion people facing severe water scarcity	132	2016	science advances	10.1126/sciadv.1500323	2
Jaunmuktane, Z., Quaegebeur, A., Taipa, R., Viana-Baptista, M., Barbosa, R., Koriath, C., Sciot, R., Mead, S., Brandner, S.	Evidence of amyloid-? cerebral amyloid angiopathy transmission through neurosurgery	132	2018	acta neuropathologica	10.1007/s00401-018-1822-2	4
O'Donoghue J., Moore L., Stallard T.S., Melin H.	Heating of Jupiter's upper atmosphere above the Great Red Spot	132	2016	nature	10.1038/nature18940	3
Mithoefer, M.C., Mithoefer, A.T., Feduccia, A.A., Jerome, L., Wagner, M., Wymer, J., Holland, J., Hamilton, S., Yazar-Klosinski, B., Emerson, A., Doblin, R.	3,4-methylenedioxymethamphetamine (MDMA)-assisted psychotherapy for post-traumatic stress disorder in military veterans, firefighters, and police officers: a randomised, double-blind, dose-response, phase 2 clinical trial	131	2018	the lancet psychiatry	10.1016/S2215-0366(18)30135-4	4
Buxton R.T., McKenna M.F., Mennitt D., Fristrup K., Crooks K., Angeloni L., Wittemyer G.	Noise pollution is pervasive in U.S. protected areas	131	2017	science	10.1126/science.aah4783	3
Olfson M., Blanco C., Marcus S.C.	Treatment of adult depression in the United States	131	2016	jama internal medicine	10.1001/jamainternmed.2016.5057	3
Sinsky C., Colligan L., Li L., Prgomet M., Reynolds S., Goeders L., Westbrook J., Tutty M., Blike G.	Allocation of physician time in ambulatory practice: A time and motion study in 4 specialties	131	2016	annals of internal medicine	10.7326/M16-0961	3
Fischer, E.M., Knutti, R.	Anthropogenic contribution to global occurrence of heavy-precipitation and high-temperature extremes	131	2015	nature climate change	10.1038/nclimate2617	1
Hillier T.A., Pedula K.L., Vesco K.K., Oshiro C.E.S., Ogasawara K.K.	Impact of Maternal Glucose and Gestational Weight Gain on Child Obesity over the First Decade of Life in Normal Birth Weight Infants	131	2016	maternal and child health journal	10.1007/s10995-016-1955-7	3
Loukola O.J., Perry C.J., Coscos L., Chittka L.	Bumblebees show cognitive flexibility by improving on an observed complex behavior	131	2017	science	10.1126/science.aag2360	3
Winograd R.P., Steinley D., Lane S.P., Sher K.J.	An Experimental Investigation of Drunk Personality Using Self and Observer Reports	131	2017	clinical psychological science	10.1177/2167702616689780	3
Lebwohl B., Cao Y., Zong G., Hu F.B., Green P.H.R., Neugut A.I., Rimm E.B., Sampson L., Dougherty L.W., Giovannucci E., Willett W.C., Sun Q., Chan A.T.	Long term gluten consumption in adults without celiac disease and risk of coronary heart disease: prospective cohort study	131	2017	bmj (clinical research ed.)	10.1136/bmj.j1892	3
Casewell N.R., Visser J.C., Baumann K., Dobson J., Han H., Kuruppu S., Morgan M., Romilio A., Weisbecker V., Ali S.A., Debono J., Koludarov I., Que I., Bird G.C., Cooke G.M., Nouwens A., Hodgson W.C., Wagstaff S.C., Cheney K.L., Vetter I., van der Weerd L., Richardson M.K., Fry B.G.	The Evolution of Fangs, Venom, and Mimicry Systems in Blenny Fishes	130	2017	current biology	10.1016/j.cub.2017.02.067	3
Capogrosso M., Milekovic T., Borton D., Wagner F., Moraud E.M., Mignardot J.-B., Buse N., Gandar J., Barraud Q., Xing D., Rey E., Duis S., Jianzhong Y., Ko W.K.D., Li Q., Detemple P., Denison T., Micera S., Bezard E., Bloch J., Courtine G.	A brain-spine interface alleviating gait deficits after spinal cord injury in primates	130	2016	nature	10.1038/nature20118	3
Musiek, E.S., Bhimasani, M., Zangrilli, M.A., Morris, J.C., Holtzman, D.M., Ju, Y.-E.S.	Circadian rest-activity pattern changes in aging and preclinical Alzheimer disease	130	2018	jama neurology	10.1001/jamaneurol.2017.4719	4
Woodcock B.A., Bullock J.M., Shore R.F., Heard M.S., Pereira M.G., Redhead J., Ridding L., Dean H., Sleep D., Henrys P., Peyton J., Hulmes S., Hulmes L., Sárospataki M., Saure C., Edwards M., Genersch E., Knäbe S., Pywell R.F.	Country-specific effects of neonicotinoid pesticides on honey bees and wild bees	130	2017	science	10.1126/science.aaa1190	3
Comninos A.N., Wall M.B., Demetriou L., Shah A.J., Clarke S.A., Narayanaswamy S., Nesbitt A., Izzi-Engbeaya C., Prague J.K., Abbara A., Ratnasabapathy R., Salem V., Nijher G.M., Jayasena C.N., Tanner M., Bassett P., Mehta A., Rabiner E.A., Hönigsperger C., Silva M.R., Brandtzaeg O.K., Lundanes E., Wilson S.R., Brown R.C., Thomas S.A., Bloom S.R., Dhillo W.S.	Kisspeptin modulates sexual and emotional brain processing in humans	130	2017	journal of clinical investigation	10.1172/JCI89519	3
Mousnier, A., Bell, A.S., Swieboda, D.P., Morales-Sanfrutos, J., P‚Äörez-Dorado, I., Brannigan, J.A., Newman, J., Ritzefeld, M., Hutton, J.A., Gued¬†n, A., Asfor, A.S., Robinson, S.W., Hopkins-Navratilova, I., Wilkinson, A.J., Johnston, S.L., Leatherbarrow, R.J., Tuthill, T.J., Solari, R., Tate, E.W.	Fragment-derived inhibitors of human N-myristoyltransferase block capsid assembly and replication of the common cold virus	130	2018	nature chemistry	10.1038/s41557-018-0039-2	4
Hill D., Ameenuddin N., Chassiakos Y.R., Cross C., Radesky J., Hutchinson J., Boyd R., Mendelson R., Moreno M.A., Smith J., Swanson W.S.	Media use in school-aged children and adolescents	130	2016	pediatrics	10.1542/peds.2016-2592	3
Bold, K.W., Kong, G., Camenga, D.R., Simon, P., Cavallo, D.A., Morean, M.E., Krishnan-Sarin, S.	Trajectories of E-cigarette and conventional cigarette use among youth	130	2018	pediatrics	10.1542/peds.2017-1832	4
Jayaram, K., Full, R.J.	Cockroaches traverse crevices, crawl rapidly in confined spaces, and inspire a soft, legged robot	130	2016	proceedings of the national academy of sciences of the united states of america	10.1073/pnas.1514591113	2
Bouslimani A., Melnik A.V., Xu Z., Amir A., Da Silva R.R., Wang M., Bandeira N., Alexandrov T., Knight R., Dorrestein P.C.	Lifestyle chemistries from phones for individual profiling	130	2016	proceedings of the national academy of sciences of the united states of america	10.1073/pnas.1610019113	3
Sallam, H.M., Gorscak, E., O'Connor, P.M., El-Dawoudi, I.A., El-Sayed, S., Saber, S., Kora, M.A., Sertich, J.J.W., Seiffert, E.R., Lamanna, M.C.	New Egyptian sauropod reveals Late Cretaceous dinosaur dispersal between Europe and Africa	130	2018	nature ecology and evolution	10.1038/s41559-017-0455-5	4
Thoemmes, M.S., Stewart, F.A., Hernandez-Aguilar, R.A., Bertone, M.A., Baltzegar, D.A., Borski, R.J., Cohen, N., Coyle, K.P., Piel, A.K., Dunn, R.R.	Ecology of sleeping: The microbial and arthropod associates of chimpanzee beds	130	2018	royal society open science	10.1098/rsos.180382	4
Brumm, A., Van Den Bergh, G.D., Storey, M., Kurniawan, I., Alloway, B.V., Setiawan, R., Setiyabudi, E., Grün, R., Moore, M.W., Yurnaldi, D., Puspaningrum, M.R., Wibowo, U.P., Insani, H., Sutisna, I., Westgate, J.A., Pearce, N.J.G., Duval, M., Meijer, H.J.M., Aziz, F., Sutikna, T., Van Der Kaars, S., Flude, S., Morwood, M.J.	Age and context of the oldest known hominin fossils from Flores	130	2016	nature	10.1038/nature17663	2
Jain, A., Marshall, J., Buikema, A., Bancroft, T., Kelly, J.P., Newschaffer, C.J.	Autism occurrence by MMR vaccine status among US children with older siblings with and without autism	130	2015	jama - journal of the american medical association	10.1001/jama.2015.3077	1
Lomax, D.R., De la Salle, P., Massare, J.A., Gallois, R.	A giant Late Triassic ichthyosaur from the UK and a reinterpretation of the Aust Cliff ?´dinosaurian?? bones	130	2018	plos one	10.1371/journal.pone.0194742	4
Haapaniemi, E., Botla, S., Persson, J., Schmierer, B., Taipale, J.	CRISPR-Cas9 genome editing induces a p53-mediated DNA damage response	129	2018	nature medicine	10.1038/s41591-018-0049-z	4
Holthausen D.J., Lee S.H., Kumar V.T., Bouvier N.M., Krammer F., Ellebedy A.H., Wrammert J., Lowen A.C., George S., Pillai M.R., Jacob J.	An Amphibian Host Defense Peptide Is Virucidal for Human H1 Hemagglutinin-Bearing Influenza Viruses	129	2017	immunity	10.1016/j.immuni.2017.03.018	3
Steven, S., Hollingsworth, K.G., Al-Mrabeh, A., Avery, L., Aribisala, B., Caslake, M., Taylor, R.	Very low-calorie diet and 6 months of weight stability in type 2 diabetes: Pathophysiological changes in responders and nonresponders	129	2016	diabetes care	10.2337/dc15-1942	2
Acker, W.W., Plasek, J.M., Blumenthal, K.G., Lai, K.H., Topaz, M., Seger, D.L., Goss, F.R., Slight, S.P., Bates, D.W., Zhou, L.	Prevalence of food allergies and intolerances documented in electronic health records	129	2017	journal of allergy and clinical immunology	10.1016/j.jaci.2017.04.006	4
Oxley, T.J., Opie, N.L., John, S.E., Rind, G.S., Ronayne, S.M., Wheeler, T.L., Judy, J.W., McDonald, A.J., Dornom, A., Lovell, T.J.H., Steward, C., Garrett, D.J., Moffat, B.A., Lui, E.H., Yassi, N., Campbell, B.C.V., Wong, Y.T., Fox, K.E., Nurse, E.S., Bennett, I.E., Bauquier, S.H., Liyanage, K.A., Van Der Nagel, N.R., Perucca, P., Ahnood, A., Gill, K.P., Yan, B., Churilov, L., French, C.R., Desm…	Minimally invasive endovascular stent-electrode array for high-fidelity, chronic recordings of cortical neural activity	129	2016	nature biotechnology	10.1038/nbt.3428	2
Williams P.D.	Increased light, moderate, and severe clear-air turbulence in response to climate change	129	2017	advances in atmospheric sciences	10.1007/s00376-017-6268-2	3
Lee, H.-W., Park, S.-H., Weng, M.-W., Wang, H.-T., Huang, W.C., Lepor, H., Wu, X.-R., Chen, L.-C., Tang, M.-S.	E-cigarette smoke damages DNA and reduces repair activity in mouse lung, heart, and bladder as well as in human lung and bladder cells	129	2018	proceedings of the national academy of sciences of the united states of america	10.1073/pnas.1718185115	4
Harrison S.E., Sozen B., Christodoulou N., Kyprianou C., Zernicka-Goetz M.	Assembly of embryonic and extraembryonic stem cells to mimic embryogenesis in vitro	129	2017	science	10.1126/science.aal1810	3
Taboada C., Brunetti A.E., Pedron F.N., Neto F.C., Estrin D.A., Bari S.E., Chemese L.B., Lopes N.P., Lagorio M.G., Faivovich J.	Naturally occurring fluorescence in frogs	129	2017	proceedings of the national academy of sciences of the united states of america	10.1073/pnas.1701053114	3
Estruch R., MartÃ­nez-GonzÃ¡lez M.A., Corella D., Salas-SalvadÃ³ J., FitÃ³ M., Chiva-Blanch G., Fiol M., GÃ³mez-Gracia E., ArÃ³s F., Lapetra J., Serra-Majem L., PintÃ³ X., Buil-Cosiales P., SorlÃ­ J.V., MuÃ±oz M.A., Basora-GallisÃ¡ J., Lamuela-RaventÃ³s R.M., Serra-Mir M., Ros E.	Effect of a high-fat Mediterranean diet on bodyweight and waist circumference: a prespecified secondary outcomes analysis of the PREDIMED randomised controlled trial	129	2016	the lancet diabetes and endocrinology	10.1016/S2213-8587(16)30085-7	3
Soneji, S.S., Sung, H.-Y., Primack, B.A., Pierce, J.P., Sargent, J.D.	Quantifying population-level health benefits and harms of e-cigarette use in the United States	128	2018	plos one	10.1371/journal.pone.0193328	4
Schuler-Faccini, L., Ribeiro, E.M., Feitosa, I.M.L., Horovitz, D.D.G., Cavalcanti, D.P., Pessoa, A., Doriqui, M.J.R., Neri, J.I., Neto, J.M.P., Wanderley, H.Y.C., Cernach, M., El-Husny, A.S., Pone, M.V.S., Serao, C.L.C., Sanseverino, M.T.V.	Possible association between Zika virus infection and microcephaly — Brazil, 2015	128	2016	morbidity and mortality weekly report	10.15585/mmwr.mm6503e2	2
Solmi F., Hayes J.F., Lewis G., Kirkbride J.B.	Curiosity killed the cat: No evidence of an association between cat ownership and psychotic symptoms at ages 13 and 18 years in a UK general population cohort	128	2017	psychological medicine	10.1017/S0033291717000125	3
Baron M.G., Norman D.B., Barrett P.M.	A new hypothesis of dinosaur relationships and early dinosaur evolution	128	2017	nature	10.1038/nature21700	3
Boland C.S., Khan U., Ryan G., Barwich S., Charifou R., Harvey A., Backes C., Li Z., Ferreira M.S., Möbius M.E., Young R.J., Coleman J.N.	Sensitive electromechanical sensors using viscoelastic graphene-polymer nanocomposites	128	2016	science	10.1126/science.aag2879	3
De Fatima Vasco Aragao, M., Van Der Linden, V., Brainer-Lima, A.M., Coeli, R.R., Rocha, M.A., Da Silva, P.S., Gomes, M.D.C., De Carvalho, Van Der Linden, A., De Holanda, A.C., Valenca, M.M.	Clinical features and neuroimaging (CT and MRI) findings in presumed Zika virus related congenital infection and microcephaly: Retrospective case series study	128	2016	bmj (online)	10.1136/bmj.i1901	2
De Paula Freitas, B., De Oliveira Dias, J.R., Prazeres, J., Sacramento, G.A., Ko, A.I., Maia, M., Belfort, R.	Ocular findings in infants with microcephaly associated with presumed zika virus congenital infection in Salvador, Brazil	128	2016	jama ophthalmology	10.1001/jamaophthalmol.2016.0267	2
Park, S.-J., Gazzola, M., Park, K.S., Park, S., Di Santo, V., Blevins, E.L., Lind, J.U., Campbell, P.H., Dauth, S., Capulli, A.K., Pasqualini, F.S., Ahn, S., Cho, A., Yuan, H., Maoz, B.M., Vijaykumar, R., Choi, J.-W., Deisseroth, K., Lauder, G.V., Mahadevan, L., Parker, K.K.	Phototactic guidance of a tissue-engineered soft-robotic ray	128	2016	science	10.1126/science.aaf4292	2
Stergiakouli E., Thapar A., Smith G.D.	Association of acetaminophen use during pregnancy with behavioral problems in childhood: Evidence against confounding	128	2016	jama pediatrics	10.1001/jamapediatrics.2016.1775	3
Dingle K.E., Didelot X., Quan T.P., Eyre D.W., Stoesser N., Golubchik T., Harding R.M., Wilson D.J., Griffiths D., Vaughan A., Finney J.M., Wyllie D.H., Oakley S.J., Fawley W.N., Freeman J., Morris K., Martin J., Howard P., Gorbach S., Goldstein E.J.C., Citron D.M., Hopkins S., Hope R., Johnson A.P., Wilcox M.H., Peto T.E.A., Walker A.S., Crook D.W., Del Ojo Elias C., Crichton C., Kostiou V., Gie…	Effects of control interventions on Clostridium difficile infection in England: an observational study	128	2017	the lancet infectious diseases	10.1016/S1473-3099(16)30514-X	3
Chiavaroli, L., Kendall, C.W.C., Braunstein, C.R., Blanco Mejia, S., Leiter, L.A., Jenkins, D.J.A., Sievenpiper, J.L.	Effect of pasta in the context of low-glycaemic index dietary patterns on body weight and markers of adiposity: A systematic review and meta-analysis of randomised controlled trials in adults	128	2018	bmj open	10.1136/bmjopen-2017-019438	4
Opondo C., Redshaw M., Savage-McGlynn E., Quigley M.A.	Father involvement in early child-rearing and behavioural outcomes in their pre-adolescent children: Evidence from the ALSPAC UK birth cohort	127	2016	bmj open	10.1136/bmjopen-2016-012034	3
Czech, H.	Hans Asperger, National Socialism, and "race hygiene" in Nazi-era Vienna	127	2018	molecular autism	10.1186/s13229-018-0208-6	4
Eichler, F., Duncan, C., Musolino, P.L., Orchard, P.J., De Oliveira, S., Thrasher, A.J., Armant, M., Dansereau, C., Lund, T.C., Miller, W.P., Raymond, G.V., Sankar, R., Shah, A.J., Sevin, C., Gaspar, H.B., Gissen, P., Amartino, H., Bratkovic, D., Smith, N.J.C., Paker, A.M., Shamir, E., O’Meara, T., Davidson, D., Aubourg, P., Williams, D.A.	Hematopoietic stem-cell gene therapy for cerebral adrenoleukodystrophy	127	2017	new england journal of medicine	10.1056/NEJMoa1700554	4
Mehrnezhad M., Ghaemi Bafghi A., Harati A., Toreini E.	PiSHi: click the images and I tell if you are a human	127	2017	international journal of information security	10.1007/s10207-015-0311-z	3
Nash S.H., Liao L.M., Harris T.B., Freedman N.D.	Cigarette Smoking and Mortality in Adults Aged 70 Years and Older: Results From the NIH-AARP Cohort	127	2017	american journal of preventive medicine	10.1016/j.amepre.2016.09.036	3
Abbott, B.P., Abbott, R., Abbott, T.D., Abernathy, M.R., Acernese, F., Ackley, K., Adams, C., Adams, T., Addesso, P., Adhikari, R.X., Adya, V.B., Affeldt, C., Agathos, M., Agatsuma, K., Aggarwal, N., Aguiar, O.D., Aiello, L., Ain, A., Ajith, P., Allen, B., Allocca, A., Altin, P.A., Anderson, S.B., Anderson, W.G., Arai, K., Arain, M.A., Araya, M.C., Arceneaux, C.C., Areeda, J.S., Arnaud, N., Arun,…	Observation of gravitational waves from a binary black hole merger	127	2016	physical review letters	10.1103/PhysRevLett.116.061102	2
Eggleston W., Clark K.H., Marraffa J.M.	Loperamide Abuse Associated With Cardiac Dysrhythmia and Death	127	2017	annals of emergency medicine	10.1016/j.annemergmed.2016.03.047	3
Cohen A.J., Brauer M., Burnett R., Anderson H.R., Frostad J., Estep K., Balakrishnan K., Brunekreef B., Dandona L., Dandona R., Feigin V., Freedman G., Hubbell B., Jobling A., Kan H., Knibbs L., Liu Y., Martin R., Morawska L., Pope C.A., III, Shin H., Straif K., Shaddick G., Thomas M., van Dingenen R., van Donkelaar A., Vos T., Murray C.J.L., Forouzanfar M.H.	Estimates and 25-year trends of the global burden of disease attributable to ambient air pollution: an analysis of data from the Global Burden of Diseases Study 2015	127	2017	the lancet	10.1016/S0140-6736(17)30505-6	3
Mitro S.D., Dodson R.E., Singla V., Adamkiewicz G., Elmi A.F., Tilly M.K., Zota A.R.	Consumer Product Chemicals in Indoor Dust: A Quantitative Meta-analysis of U.S. Studies	127	2016	environmental science and technology	10.1021/acs.est.6b02023	3
Kwong, J.C., Schwartz, K.L., Campitelli, M.A., Chung, H., Crowcroft, N.S., Karnauchow, T., Katz, K., Ko, D.T., McGeer, A.J., McNally, D., Richardson, D.C., Rosella, L.C., Simor, A., Smieja, M., Zahariadis, G., Gubbay, J.B.	Acute myocardial infarction after laboratory-confirmed influenza infection	127	2018	new england journal of medicine	10.1056/NEJMoa1702090	4
Kennedy M.E., Stamford A.W., Chen X., Cox K., Cumming J.N., Dockendorf M.F., Egan M., Ereshefsky L., Hodgson R.A., Hyde L.A., Jhee S., Kleijn H.J., Kuvelkar R., Li W., Mattson B.A., Mei H., Palcza J., Scott J.D., Tanen M., Troyer M.D., Tseng J.L., Stone J.A., Parker E.M., Forman M.S.	The BACE1 inhibitor verubecestat (MK-8931) reduces CNS b-Amyloid in animal models and in Alzheimer's disease patients	127	2016	science translational medicine	10.1126/scitranslmed.aad9704	3
Galak J., Givi J., Williams E.F.	Why Certain Gifts Are Great to Give but Not to Get: A Framework for Understanding Errors in Gift Giving	127	2016	current directions in psychological science	10.1177/0963721416656937	3
Van Dokkum P., Abraham R., Brodie J., Conroy C., Danieli S., Merritt A., Mowla L., Romanowsky A., Zhang J.	A HIGH STELLAR VELOCITY DISPERSION and ?100 GLOBULAR CLUSTERS for the ULTRA-DIFFUSE GALAXY DRAGONFLY 44	127	2016	astrophysical journal letters	10.3847/2041-8205/828/1/L6	3
Mata, D.A., Ramos, M.A., Bansal, N., Khan, R., Guille, C., Di Angelantonio, E., Sen, S.	Prevalence of depression and depressive symptoms among resident physicians a systematic review and meta-analysis	127	2015	jama - journal of the american medical association	10.1001/jama.2015.15845	2
Kristensen, D.M., Desdoits-Lethimonier, C., Mackey, A.L., Dalgaard, M.D., De Masi, F., Munkbøl, C.H., Styrishave, B., Antignac, J.-P., Le Bizec, B., Platel, C., Hay-Schmidt, A., Jensen, T.K., Lesné, L., Mazaud-Guittot, S., Kristiansen, K., Brunak, S., Kjaer, M., Juul, A., Jégou, B.	Ibuprofen alters human testicular physiology to produce a state of compensated hypogonadism	127	2018	proceedings of the national academy of sciences of the united states of america	10.1073/pnas.1715035115	4
Peñalver, E., Arillo, A., Delclòs, X., Peris, D., Grimaldi, D.A., Anderson, S.R., Nascimbene, P.C., Pérez-De La Fuente, R.	Parasitised feathered dinosaurs as revealed by Cretaceous amber assemblages	127	2017	nature communications	10.1038/s41467-017-01550-z	4
Gray J., Oehrle K., Worthen G., Alenghat T., Whitsett J., Deshmukh H.	Intestinal commensal bacteria mediate lung mucosal immunity and promote resistance of newborn mice to infection	126	2017	science translational medicine	10.1126/scitranslmed.aaf9412	3
Downing N.S., Shah N.D., Aminawung J.A., Pease A.M., Zeitoun J.-D., Krumholz H.M., Ross J.S.	Postmarket safety events among novel therapeutics approved by the US food and drug administration between 2001 and 2010	126	2017	jama - journal of the american medical association	10.1001/jama.2017.5150	3
Iversen L., Sivasubramaniam S., Lee A.J., Fielding S., Hannaford P.C.	Lifetime cancer risk and combined oral contraceptives: the Royal College of General Practitioners’ Oral Contraception Study	126	2017	american journal of obstetrics and gynecology	10.1016/j.ajog.2017.02.002	3
Caesar, L., Rahmstorf, S., Robinson, A., Feulner, G., Saba, V.	Observed fingerprint of a weakening Atlantic Ocean overturning circulation	126	2018	nature	10.1038/s41586-018-0006-5	4
Yu E., Ley S.H., Manson J.E., Willett W., Satija A., Hu F.B., Stokes A.	Weight history and all-cause and cause-specific mortality in three prospective cohort studies	126	2017	annals of internal medicine	10.7326/M16-1390	3
Pollock, R.D., O'Brien, K.A., Daniels, L.J., Nielsen, K.B., Rowlerson, A., Duggal, N.A., Lazarus, N.R., Lord, J.M., Philp, A., Harridge, S.D.R.	Properties of the vastus lateralis muscle in relation to age and physiological function in master cyclists aged 55‚Äì79¬†years	126	2018	aging cell	10.1111/acel.12735	4
Konrad, H., Shepherd, A., Gilbert, L., Hogg, A.E., McMillan, M., Muir, A., Slater, T.	Net retreat of Antarctic glacier grounding lines	126	2018	nature geoscience	10.1038/s41561-018-0082-z	4
Philip Karl J., Meydani M., Barnett J.B., Vanegas S.M., Goldin B., Kane A., Rasmussen H., Saltzman E., Vangay P., Knights D., Oliver Chen C.-Y., Das S.K., Jonnalagadda S.S., Meydani S.N., Roberts S.B.	Substituting whole grains for refined grains in a 6-wk randomized trial favorably affects energy-balance metrics in healthy men and postmenopausal women1-3	126	2017	american journal of clinical nutrition	10.3945/ajcn.116.139683	3
Renne, P.R., Sprain, C.J., Richards, M.A., Self, S., Vanderkluysen, L., Pande, K.	State shift in Deccan volcanism at the Cretaceous-Paleogene boundary, possibly induced by impact	126	2015	science	10.1126/science.aac7549	2
Kartashev, V., Simon, F.	Migrating Dirofilaria repens	126	2018	new england journal of medicine	10.1056/NEJMicm1716138	4
McGlade, C., Ekins, P.	The geographical distribution of fossil fuels unused when limiting global warming to 2°C	126	2015	nature	10.1038/nature14016	1
Da Cruz, L., Fynes, K., Georgiadis, O., Kerby, J., Luo, Y.H., Ahmado, A., Vernon, A., Daniels, J.T., Nommiste, B., Hasan, S.M., Gooljar, S.B., Carr, A.-J.F., Vugler, A., Ramsden, C.M., Bictash, M., Fenster, M., Steer, J., Harbinson, T., Wilbrey, A., Tufail, A., Feng, G., Whitlock, M., Robson, A.G., Holder, G.E., Sagoo, M.S., Loudon, P.T., Whiting, P., Coffey, P.J.	Phase 1 clinical study of an embryonic stem cell-derived retinal pigment epithelium patch in age-related macular degeneration	126	2018	nature biotechnology	10.1038/nbt.4114	4
Gignac, P.M., Erickson, G.M.	The Biomechanics behind Extreme Osteophagy in Tyrannosaurus rex	126	2017	scientific reports	10.1038/s41598-017-02161-w	4
Laukkanen, T., Khan, H., Zaccardi, F., Laukkanen, J.A.	Association between sauna bathing and fatal cardiovascular and all-cause mortality events	126	2015	jama internal medicine	10.1001/jamainternmed.2014.8187	1
DeCasien A.R., Williams S.A., Higham J.P.	Primate brain size is predicted by diet but not sociality	126	2017	nature ecology and evolution	10.1038/s41559-017-0112	3
Matthews, T., Danese, A., Gregory, A.M., Caspi, A., Moffitt, T.E., Arseneault, L.	Sleeping with one eye open: Loneliness and sleep quality in young adults	125	2017	psychological medicine	10.1017/S0033291717000629	4
Kantor E.D., Rehm C.D., Du M., White E., Giovannucci E.L.	Trends in dietary supplement use among US adults from 1999-2012	125	2016	jama - journal of the american medical association	10.1001/jama.2016.14403	3
Phallen, J., Sausen, M., Adleff, V., Leal, A., Hruban, C., White, J., Anagnostou, V., Fiksel, J., Cristiano, S., Papp, E., Speir, S., Reinert, T., Orntoft, M.-B.W., Woodward, B.D., Murphy, D., Parpart-Li, S., Riley, D., Nesselbush, M., Sengamalay, N., Georgiadis, A., Li, Q.K., Madsen, M.R., Mortensen, F.V., Huiskens, J., Punt, C., Van Grieken, N., Fijneman, R., Meijer, G., Husain, H., Scharpf, R.…	Direct detection of early-stage cancers using circulating tumor DNA	125	2017	science translational medicine	10.1126/scitranslmed.aan2415	4
Lortet-Tieulent J., Sauer A.G., Siegel R.L., Miller K.D., Islami F., Fedewa S.A., Jacobs E.J., Jemal A.	State-level cancer mortality attributable to cigarette smoking in the United States	125	2016	jama internal medicine	10.1001/jamainternmed.2016.6530	3
Pergam, S.A., Woodfield, M.C., Lee, C.M., Cheng, G.-S., Baker, K.K., Marquis, S.R., Fann, J.R.	Cannabis use among patients at a comprehensive cancer center in a state with legalized medicinal and recreational use	125	2017	cancer	10.1002/cncr.30879	4
Ramsden, C.E., Zamora, D., Majchrzak-Hong, S., Faurot, K.R., Broste, S.K., Frantz, R.P., Davis, J.M., Ringel, A., Suchindran, C.M., Hibbeln, J.R.	Re-evaluation of the traditional diet-heart hypothesis: Analysis of Recovered data from Minnesota Coronary Experiment (1968-73)	125	2016	bmj (online)	10.1136/bmj.i1246	2
Zhu, C., Kobayashi, K., Loladze, I., Zhu, J., Jiang, Q., Xu, X., Liu, G., Seneweera, S., Ebi, K.L., Drewnowski, A., Fukagawa, N.K., Ziska, L.H.	Carbon dioxide (CO<inf>2</inf>) levels this century will alter the protein, micronutrients, and vitamin content of rice grains with potential health consequences for the poorest rice-dependent countries	125	2018	science advances	10.1126/sciadv.aaq1012	4
Turvey, S.T., Bruun, K., Ortiz, A., Hansford, J., Hu, S., Ding, Y., Zhang, T., Chatterjee, H.J.	New genus of extinct holocene gibbon associated with humans in imperial China	125	2018	science	10.1126/science.aao4903	4
Tainio, M., de Nazelle, A.J., Götschi, T., Kahlmeier, S., Rojas-Rueda, D., Nieuwenhuijsen, M.J., de Sá, T.H., Kelly, P., Woodcock, J.	Can air pollution negate the health benefits of cycling and walking?	125	2015	preventive medicine	10.1016/j.ypmed.2016.02.002	2
Day, F.R., Helgason, H., Chasman, D.I., Rose, L.M., Loh, P.-R., Scott, R.A., Helgason, A., Kong, A., Masson, G., Magnusson, O.T., Gudbjartsson, D., Thorsteinsdottir, U., Buring, J.E., Ridker, P.M., Sulem, P., Stefansson, K., Ong, K.K., Perry, J.R.B.	Physical and neurobehavioral determinants of reproductive onset and success	125	2016	nature genetics	10.1038/ng.3551	2
Togias A., Cooper S.F., Acebal M.L., Assa'ad A., Baker J.R., Jr., Beck L.A., Block J., Byrd-Bredbenner C., Chan E.S., Eichenfield L.F., Fleischer D.M., Fuchs G.J., III, Furuta G.T., Greenhawt M.J., Gupta R.S., Habich M., Jones S.M., Keaton K., Muraro A., Plaut M., Rosenwasser L.J., Rotrosen D., Sampson H.A., Schneider L.C., Sicherer S.H., Sidbury R., Spergel J., Stukus D.R., Venter C., Boyce J.A.	Addendum guidelines for the prevention of peanut allergy in the United States: Report of the National Institute of Allergy and Infectious Diseases–sponsored expert panel	125	2017	journal of allergy and clinical immunology	10.1016/j.jaci.2016.10.010	3
Chopan M., Littenberg B.	The association of hot red chili pepper consumption and mortality: A large population-based cohort study	125	2017	plos one	10.1371/journal.pone.0169876	3
Bouziat R., Hinterleitner R., Brown J.J., Stencel-Baerenwald J.E., Ikizler M., Mayassi T., Meisel M., Kim S.M., Discepolo V., Pruijssers A.J., Ernest J.D., Iskarpatyoti J.A., Costes L.M.M., Lawrence I., Palanski B.A., Varma M., Zurenski M.A., Khomandiak S., McAllister N., Aravamudhan P., Boehme K.W., Hu F., Samsom J.N., Reinecker H.-C., Kupfer S.S., Guandalini S., Semrad C.E., Abadie V., Khosla C…	Reovirus infection triggers inflammatory responses to dietary antigens and development of celiac disease	125	2017	science	10.1126/science.aah5298	3
Crichton, G.E., Elias, M.F., Alkerwi, A.	Chocolate intake is associated with better cognitive function: The Maine-Syracuse Longitudinal Study	125	2016	appetite	10.1016/j.appet.2016.02.010	2
Onders, B., Kim, E.H., Chounthirath, T., Hodges, N.L., Smith, G.A.	Pediatric injuries related to window blinds, shades, and cords	125	2018	pediatrics	10.1542/peds.2017-2359	4
Cherkin, D.C., Sherman, K.J., Balderson, B.H., Cook, A.J., Anderson, M.L., Hawkes, R.J., Hansen, K.E., Turner, J.A.	Effect of mindfulness-based stress reduction vs cognitive behavioral therapy or usual care on back pain and functional limitations in adults with chronic low back pain: A randomized clinical trial	125	2016	jama - journal of the american medical association	10.1001/jama.2016.2323	2
Menke, A., Casagrande, S., Geiss, L., Cowie, C.C.	Prevalence of and Trends in Diabetes among Adults in the United States, 1988-2012	125	2015	jama - journal of the american medical association	10.1001/jama.2015.10029	2
Bowman, J.D., Rogers, A.E.E., Monsalve, R.A., Mozdzen, T.J., Mahesh, N.	An absorption profile centred at 78 megahertz in the sky-averaged spectrum	125	2018	nature	10.1038/nature25792	4
Bakshy, E., Messing, S., Adamic, L.A.	Exposure to ideologically diverse news and opinion on Facebook	125	2015	science	10.1126/science.aaa1160	1
Simpson E.L., Bieber T., Guttman-Yassky E., Beck L.A., Blauvelt A., Cork M.J., Silverberg J.I., Deleuran M., Kataoka Y., Lacour J.-P., Kingo K., Worm M., Poulin Y., Wollenberg A., Soo Y., Graham N.M.H., Pirozzi G., Akinlade B., Staudinger H., Mastey V., Eckert L., Gadkari A., Stahl N., Yancopoulos G.D., Ardeleanu M.	Two Phase 3 Trials of dupilumab versus placebo in atopic dermatitis	125	2016	new england journal of medicine	10.1056/NEJMoa1610020	3
Krissansen-Totton, J., Olson, S., Catling, D.C.	Disequilibrium biosignatures over Earth history and implications for detecting exoplanet life	125	2018	science advances	10.1126/sciadv.aao5747	4
Guiot J., Cramer W.	Climate change: The 2015 Paris Agreement thresholds and Mediterranean basin ecosystems	124	2016	science	10.1126/science.aah5015	3
Valero-Elizondo J., Salami J.A., Osondu C.U., Ogunmoroti O., Arrieta A., Spatz E.S., Younus A., Rana J.S., Virani S.S., Blankstein R., Blaha M.J., Veledar E., Nasir K.	Economic impact of moderate-vigorous physical activity among those with and without established cardiovascular disease: 2012 medical expenditure panel survey	124	2016	journal of the american heart association	10.1161/JAHA.116.003614	3
Zaccardi, F., Laukkanen, T., Willeit, P., Kunutsor, S.K., Kauhanen, J., Laukkanen, J.A.	Sauna Bathing and Incident Hypertension: A Prospective Cohort Study	124	2017	american journal of hypertension	10.1093/ajh/hpx102	4
Jaubert, J., Verheyden, S., Genty, D., Soulier, M., Cheng, H., Blamart, D., Burlet, C., Camus, H., Delaby, S., Deldicque, D., Edwards, R.L., Ferrier, C., Lacrampe-Cuyaubère, F., Lévêque, F., Maksud, F., Mora, P., Muth, X., Régnier, É., Rouzaud, J.-N., Santos, F.	Early Neanderthal constructions deep in Bruniquel Cave in southwestern France	124	2016	nature	10.1038/nature18291	2
Thomas, J., Ma, C.-P., McConnell, N.J., Greene, J.E., Blakeslee, J.P., Janish, R.	A 17-billion-solar-mass black hole in a group galaxy with a diffuse core	124	2016	nature	10.1038/nature17197	2
Mørch, L.S., Skovlund, C.W., Hannaford, P.C., Iversen, L., Fielding, S., Lidegaard, Ø.	Contemporary hormonal contraception and the risk of breast cancer	124	2017	new england journal of medicine	10.1056/NEJMoa1700732	4
Burke, M., Hsiang, S.M., Miguel, E.	Global non-linear effect of temperature on economic production	124	2015	nature	10.1038/nature15725	2
Barkana, R.	Possible interaction between baryons and dark-matter particles revealed by the first stars	124	2018	nature	10.1038/nature25791	4
Da Costa, B.R., Reichenbach, S., Keller, N., Nartey, L., Wandel, S., Jüni, P., Trelle, S.	Effectiveness of non-steroidal anti-inflammatory drugs for the treatment of pain in knee and hip osteoarthritis: A network meta-analysis	124	2016	the lancet	10.1016/S0140-6736(16)30002-2	2
Tomiyama, A.J., Hunger, J.M., Nguyen-Cuu, J., Wells, C.	Misclassification of cardiometabolic health when using body mass index categories in NHANES 2005-2012	124	2016	international journal of obesity	10.1038/ijo.2016.17	2
Kang, H.-W., Lee, S.J., Ko, I.K., Kengla, C., Yoo, J.J., Atala, A.	A 3D bioprinting system to produce human-scale tissue constructs with structural integrity	124	2016	nature biotechnology	10.1038/nbt.3413	2
Seymour C.W., Gesten F., Prescott H.C., Friedrich M.E., Iwashyn T.J., Phillips G.S., Lemeshow S., Osborn T., Terry K.M., Levy M.M.	Time to treatment and mortality during mandated emergency care for sepsis	123	2017	new england journal of medicine	10.1056/NEJMoa1703058	3
Frederick, D.A., John, H.K.S., Garcia, J.R., Lloyd, E.A.	Differences in Orgasm Frequency Among Gay, Lesbian, Bisexual, and Heterosexual Men and Women in a U.S. National Sample	123	2018	archives of sexual behavior	10.1007/s10508-017-0939-z	4
Roberts J.R., Platt T.R., O?elis-Ribeiro R., Bullard S.A.	New genus of blood fluke (Digenea: Schistosomatoidea) From Malaysian freshwater turtles (Geoemydidae) and its phylogenetic position within schistosomatoidea	123	2016	journal of parasitology	10.1645/15-893	3
Wang, Z., Sadovnick, A.D., Traboulsee, A.L., Ross, J.P., Bernales, C.Q., Encarnacion, M., Yee, I.M., de Lemos, M., Greenwood, T., Lee, J.D., Wright, G., Ross, C.J., Zhang, S., Song, W., Vilariño-Güell, C.	Nuclear Receptor NR1H3 in Familial Multiple Sclerosis	123	2016	neuron	10.1016/j.neuron.2016.04.039	2
Shadyab A.H., MacEra C.A., Shaffer R.A., Jain S., Gallo L.C., Lamonte M.J., Reiner A.P., Kooperberg C., Carty C.L., Di C., Manini T.M., Hou L., Lacroix A.Z.	Associations of Accelerometer-Measured and Self-Reported Sedentary Time with Leukocyte Telomere Length in Older Women	123	2017	american journal of epidemiology	10.1093/aje/kww196	3
Wailoo K.	History of medicine: Sickle cell disease - A history of progress and peril	123	2017	new england journal of medicine	10.1056/NEJMp1700101	3
Kumar S., Tansley-Hancock O., Sedley W., Winston J.S., Callaghan M.F., Allen M., Cope T.E., Gander P.E., Bamiou D.-E., Griffiths T.D.	The Brain Basis for Misophonia	123	2017	current biology	10.1016/j.cub.2016.12.048	3
Wilcox, C., Van Sebille, E., Hardesty, B.D., Estes, J.A.	Threat of plastic pollution to seabirds is global, pervasive, and increasing	123	2015	proceedings of the national academy of sciences of the united states of america	10.1073/pnas.1502108112	2
Natterer F.D., Yang K., Paul W., Willke P., Choi T., Greber T., Heinrich A.J., Lutz C.P.	Reading and writing single-atom magnets	122	2017	nature	10.1038/nature21371	3
Sekar, A., Bialas, A.R., De Rivera, H., Davis, A., Hammond, T.R., Kamitaki, N., Tooley, K., Presumey, J., Baum, M., Van Doren, V., Genovese, G., Rose, S.A., Handsaker, R.E., Daly, M.J., Carroll, M.C., Stevens, B., McCarroll, S.A.	Schizophrenia risk from complex variation of complement component 4	122	2016	nature	10.1038/nature16549	2
Johnson D.B., Balko J.M., Compton M.L., Chalkias S., Gorham J., Xu Y., Hicks M., Puzanov I., Alexander M.R., Bloomer T.L., Becker J.R., Slosky D.A., Phillips E.J., Pilkinton M.A., Craig-Owens L., Kola N., Plautz G., Reshef D.S., Deutsch J.S., Deering R.P., Olenchock B.A., Lichtman A.H., Roden D.M., Seidman C.E., Koralnik I.J., Seidman J.G., Hoffman R.D., Taube J.M., Diaz L.A., Jr., Anders R.A., S…	Fulminant myocarditis with combination immune checkpoint blockade	122	2016	new england journal of medicine	10.1056/NEJMoa1609214	3
Beavis A.L., Gravitt P.E., Rositch A.F.	Hysterectomy-corrected cervical cancer mortality rates reveal a larger racial disparity in the United States	122	2017	cancer	10.1002/cncr.30507	3
Przybylski A.K., Weinstein N.	A Large-Scale Test of the Goldilocks Hypothesis: Quantifying the Relations Between Digital-Screen Use and the Mental Well-Being of Adolescents	122	2017	psychological science	10.1177/0956797616678438	3
Gu, D., Dong, N., Zheng, Z., Lin, D., Huang, M., Wang, L., Chan, E.W.-C., Shu, L., Yu, J., Zhang, R., Chen, S.	A fatal outbreak of ST11 carbapenem-resistant hypervirulent Klebsiella pneumoniae in a Chinese hospital: a molecular epidemiological study	122	2018	the lancet infectious diseases	10.1016/S1473-3099(17)30489-9	4
Anenberg S.C., Miller J., Minjares R., Du L., Henze D.K., Lacey F., Malley C.S., Emberson L., Franco V., Klimont Z., Heyes C.	Impacts and mitigation of excess diesel-related NO x emissions in 11 major vehicle markets	122	2017	nature	10.1038/nature22086	3
Dwyer-Lindgren L., Bertozzi-Villa A., Stubbs R.W., Morozoff C., Kutz M.J., Huynh C., Barber R.M., Shackelford K.A., Mackenbach J.P., Van Lenthe F.J., Flaxman A.D., Naghavi M., Mokdad A.H., Murray C.J.L.	US county-level trends in mortality rates for major causes of death, 1980-2014	122	2016	jama - journal of the american medical association	10.1001/jama.2016.13645	3
Gormley P., Anttila V., Winsvold B.S., Palta P., Esko T., Pers T.H., Farh K.-H., Cuenca-Leon E., Muona M., Furlotte N.A., Kurth T., Ingason A., McMahon G., Ligthart L., Terwindt G.M., Kallela M., Freilinger T.M., Ran C., Gordon S.G., Stam A.H., Steinberg S., Borck G., Koiranen M., Quaye L., Adams H.H.H., Lehtim„ki T., Sarin A.-P., Wedenoja J., Hinds D.A., Buring J.E., Schrks M., Ridker P.M., Hra…	Meta-analysis of 375,000 individuals identifies 38 susceptibility loci for migraine	122	2016	nature genetics	10.1038/ng.3598	3
Vacharkulksemsuk, T., Reit, E., Khambatta, P., Eastwick, P.W., Finkel, E.J., Carney, D.R.	Dominant, open nonverbal displays are attractive at zero-acquaintance	122	2016	proceedings of the national academy of sciences of the united states of america	10.1073/pnas.1508932113	2
Bahrami N., Sharma D., Rosenthal S., Davenport E.M., Urban J.E., Wagner B., Jung Y., Vaughan C.G., Gioia G.A., Stitzel J.D., Whitlow C.T., Maldjian J.A.	Subconcussive head impact exposure and white matter tract changes over a single season of youth football	122	2016	radiology	10.1148/radiol.2016160564	3
Roche E.T., Horvath M.A., Wamala I., Alazmani A., Song S.-E., Whyte W., Machaidze Z., Payne C.J., Weaver J.C., Fishbein G., Kuebler J., Vasilyev N.V., Mooney D.J., Pigula F.A., Walsh C.J.	Soft robotic sleeve supports heart function	122	2017	science translational medicine	10.1126/scitranslmed.aaf3925	3
Flannery, B., Chung, J.R., Belongia, E.A., McLean, H.Q., Gaglani, M., Murthy, K., Zimmerman, R.K., Nowalk, M.P., Jackson, M.L., Jackson, L.A., Monto, A.S., Martin, E.T., Foust, A., Sessions, W., Berman, L.S., Barnes, J.R., Spencer, S., Fry, A.M.	Interim estimates of 2017-18 seasonal influenza vaccine effectiveness - United States, February 2018	122	2018	morbidity and mortality weekly report	10.15585/mmwr.mm6706a2	4
Barbi, E., Lagona, F., Marsili, M., Vaupel, J.W., Wachter, K.W.	The plateau of human mortality: Demography of longevity pioneers	122	2018	science	10.1126/science.aat3119	4
Turner, A.	Concentrations and Migratabilities of Hazardous Elements in Second-Hand Children's Plastic toys	122	2018	environmental science and technology	10.1021/acs.est.7b04685	4
Moura, R.L., Amado-Filho, G.M., Moraes, F.C., Brasileiro, P.S., Salomon, P.S., Mahiques, M.M., Bastos, A.C., Almeida, M.G., Silva, J.M., Araujo, B.F., Brito, F.P., Rangel, T.P., Oliveira, B.C.V., Bahia, R.G., Paranhos, R.P., Dias, R.J.S., Siegle, E., Figueiredo, A.G., Pereira, R.C., Leal, C.V., Hajdu, E., Asp, N.E., Gregoracci, G.B., Neumann-Leitão, S., Yager, P.L., Francini-Filho, R.B., Fróes, A…	An extensive reef system at the Amazon River mouth	122	2016	science advances	10.1126/sciadv.1501252	2
Sunaga, Y., Kanemura, N., Anan, M., Takahashi, M., Shinkoda, K.	Estimation of inertial parameters of the lower trunk in pregnant Japanese women: A longitudinal comparative study and application to motion analysis	122	2016	applied ergonomics	10.1016/j.apergo.2016.02.010	2
?rednicka-Tober, D., Bara?ski, M., Seal, C.J., Sanderson, R., Benbrook, C., Steinshamn, H., Gromadzka-Ostrowska, J., Rembia?kowska, E., Skwar?o-So?ta, K., Eyre, M., Cozzi, G., Larsen, M.K., Jordon, T., Niggli, U., Sakowski, T., Calder, P.C., Burdge, G.C., Sotiraki, S., Stefanakis, A., Stergiadis, S., Yolcu, H., Chatzidimitriou, E., Butler, G., Stewart, G., Leifert, C.	Higher PUFA and n-3 PUFA, conjugated linoleic acid, ?-tocopherol and iron, but lower iodine and selenium concentrations in organic milk: A systematic literature review and meta- and redundancy analyses	122	2016	british journal of nutrition	10.1017/S0007114516000349	2
Morton, T.D., Bryson, S.T., Coughlin, J.L., Rowe, J.F., Ravichandran, G., Petigura, E.A., Haas, M.R., Batalha, N.M.	FALSE POSITIVE PROBABILITIES for ALL KEPLER OBJECTS of INTEREST: 1284 NEWLY VALIDATED PLANETS and 428 LIKELY FALSE POSITIVES	122	2016	astrophysical journal	10.3847/0004-637X/822/2/86	2
Uhde M., Ajamian M., Caio G., De Giorgio R., Indart A., Green P.H., Verna E.C., Volta U., Alaedini A.	Intestinal cell damage and systemic immune activation in individuals reporting sensitivity to wheat in the absence of coeliac disease	121	2016	gut	10.1136/gutjnl-2016-311964	3
Banerjee, A., Ibsen, K., Brown, T., Chen, R., Agatemor, C., Mitragotri, S.	Ionic liquids for oral insulin delivery	121	2018	proceedings of the national academy of sciences of the united states of america	10.1073/pnas.1722338115	4
Coulthard, J.D., Palla, L., Pot, G.K.	Breakfast consumption and nutrient intakes in 4-18-year-olds: UK National Diet and Nutrition Survey Rolling Programme (2008-2012)	121	2017	british journal of nutrition	10.1017/S0007114517001714	4
Miner, J.J., Cao, B., Govero, J., Smith, A.M., Fernandez, E., Cabrera, O.H., Garber, C., Noll, M., Klein, R.S., Noguchi, K.K., Mysorekar, I.U., Diamond, M.S.	Zika Virus Infection during Pregnancy in Mice Causes Placental Damage and Fetal Demise	121	2016	cell	10.1016/j.cell.2016.05.008	2
Missirian, A., Schlenker, W.	Asylum applications respond to temperature fluctuations	121	2017	science	10.1126/science.aao0432	4
Supran, G., Oreskes, N.	Assessing ExxonMobil's climate change communications (1977-2014)	121	2017	environmental research letters	10.1088/1748-9326/aa815f	4
Distel D.L., Altamia M.A., Lin Z., Shipway J.R., Han A., Forteza I., Antemano R., Limbaco Ma.G.J.P., Teboe A.G., Dechavez R., Albano J., Rosenberg G., Concepcion G.P., Schmidt E.W., Haygood M.G.	Discovery of chemoautotrophic symbiosis in the giant shipworm Kuphus polythalamia (Bivalvia: Teredinidae) extends wooden-steps theory	121	2017	proceedings of the national academy of sciences of the united states of america	10.1073/pnas.1620470114	3
Kageyama, T., Yoshimura, C., Myasnikova, D., Kataoka, K., Nittami, T., Maruo, S., Fukuda, J.	Spontaneous hair follicle germ (HFG) formation in vitro, enabling the large-scale production of HFGs for regenerative medicine	120	2018	biomaterials	10.1016/j.biomaterials.2017.10.056	4
Moore S.C., Wood A.M., Moore L., Shepherd J., Murphy S., Brown G.D.A.	A rank based social norms model of how people judge their levels of drunkenness whilst intoxicated	120	2016	bmc public health	10.1186/s12889-016-3469-z	3
Wagner K., Apai D., Kasper M., Kratter K., McClure M., Robberto M., Beuzit J.-L.	Direct imaging discovery of a Jovian exoplanet within a triple-star system	120	2016	science	10.1126/science.aaf9671	3
Veronese N., Stubbs B., Noale M., Solmi M., Vaona A., Demurtas J., Nicetto D., Crepaldi G., Schofield P., Koyanagi A., Maggi S., Fontana L.	Fried potato consumption is associated with elevated mortality: An 8-y longitudinal cohort study	120	2017	american journal of clinical nutrition	10.3945/ajcn.117.154872	3
Dannemann, M., Andrés, A.M., Kelso, J.	Introgression of Neandertal- and Denisovan-like Haplotypes Contributes to Adaptive Variation in Human Toll-like Receptors	120	2016	american journal of human genetics	10.1016/j.ajhg.2015.11.015	2
Mlakar, J., Korva, M., Tul, N., Popovi?, M., Poljšak-Prijatelj, M., Mraz, J., Kolenc, M., Rus, K.R., Vipotnik, T.V., Vodušek, V.F., Vizjak, A., Pižem, J., Petrovec, M., Zupanc, T.A.	Zika virus associated with microcephaly	120	2016	new england journal of medicine	10.1056/NEJMoa1600651	2
Lanphear, B.P., Rauch, S., Auinger, P., Allen, R.W., Hornung, R.W.	Low-level lead exposure and mortality in US adults: a population-based cohort study	120	2018	the lancet public health	10.1016/S2468-2667(18)30025-2	4
Roemer A., Stockwell T.	Alcohol mixed with energy drinks and risk of injury: A systematic review	119	2017	journal of studies on alcohol and drugs	10.15288/jsad.2017.78.175	3
Shibata, S., Fujimoto, N., Hastings, J.L., Carrick-Ranson, G., Bhella, P.S., Hearon, C.M., Levine, B.D.	The effect of lifelong exercise frequency on arterial stiffness	119	2018	journal of physiology	10.1113/JP275301	4
Wright, J.T., Williamson, J.D., Whelton, P.K., Snyder, J.K., Sink, K.M., Rocco, M.V., Reboussin, D.M., Rahman, M., Oparil, S., Lewis, C.E., Kimmel, P.L., Johnson, K.C., Goff, D.C., Fine, L.J., Cutler, J.A., Cushman, W.C., Cheung, A.K., Ambrosius, W.T.	A randomized trial of intensive versus standard blood-pressure control	119	2015	new england journal of medicine	10.1056/NEJMoa1511939	2
Imani, S., Bandodkar, A.J., Mohan, A.M.V., Kumar, R., Yu, S., Wang, J., Mercier, P.P.	A wearable chemical-electrophysiological hybrid biosensing system for real-time health and fitness monitoring	119	2016	nature communications	10.1038/ncomms11650	2
Hu, Y., Shmygelska, A., Tran, D., Eriksson, N., Tung, J.Y., Hinds, D.A.	GWAS of 89,283 individuals identifies genetic variants associated with self-reporting of being a morning person	119	2016	nature communications	10.1038/ncomms10448	2
Sethna V., Perry E., Domoney J., Iles J., Psychogiou L., Rowbotham N.E.L., Stein A., Murray L., Ramchandani P.G.	FATHER–CHILD INTERACTIONS AT 3 MONTHS AND 24 MONTHS: CONTRIBUTIONS TO CHILDREN'S COGNITIVE DEVELOPMENT AT 24 MONTHS	119	2017	infant mental health journal	10.1002/imhj.21642	3
Li J., Celiz A.D., Yang J., Yang Q., Wamala I., Whyte W., Seo B.R., Vasilyev N.V., Vlassak J.J., Suo Z., Mooney D.J.	Tough adhesives for diverse wet surfaces	119	2017	science	10.1126/science.aah6362	3
Rufu R., Aharonson O., Perets H.B.	A multiple-impact origin for the Moon	119	2017	nature geoscience	10.1038/ngeo2866	3
Han W., Tellez L.A., Rangel M.J., Jr., Motta S.C., Zhang X., Perez I.O., Canteras N.S., Shammah-Lagnado S.J., van den Pol A.N., de Araujo I.E.	Integrated Control of Predatory Hunting by the Central Nucleus of the Amygdala	119	2017	cell	10.1016/j.cell.2016.12.027	3
Jackson S.E., Kirschbaum C., Steptoe A.	Hair cortisol and adiposity in a population-based sample of 2,527 men and women aged 54 to 87 years	119	2017	obesity	10.1002/oby.21733	3
Peters, S.A.E., Bots, S.H., Woodward, M.	Sex differences in the association between measures of general and central adiposity and the risk of myocardial infarction: Results from the UK Biobank	119	2018	journal of the american heart association	10.1161/JAHA.117.008507	4
Cugola, F.R., Fernandes, I.R., Russo, F.B., Freitas, B.C., Dias, J.L.M., Guimarães, K.P., Benazzato, C., Almeida, N., Pignatari, G.C., Romero, S., Polonio, C.M., Cunha, I., Freitas, C.L., Brandaõ, W.N., Rossato, C., Andrade, D.G., Faria, D.D.P., Garcez, A.T., Buchpigel, C.A., Braconi, C.T., Mendes, E., Sall, A.A., Zanotto, P.M.D.A., Peron, J.P.S., Muotri, A.R., Beltrao-Braga, P.C.B.B.	The Brazilian Zika virus strain causes birth defects in experimental models	119	2016	nature	10.1038/nature18296	2
Sutikna, T., Tocheri, M.W., Morwood, M.J., Saptomo, E.W., Jatmiko, Awe, R.D., Wasisto, S., Westaway, K.E., Aubert, M., Li, B., Zhao, J.-X., Storey, M., Alloway, B.V., Morley, M.W., Meijer, H.J.M., Van Den Bergh, G.D., Grün, R., Dosseto, A., Brumm, A., Jungers, W.L., Roberts, R.G.	Revised stratigraphy and chronology for Homo floresiensis at Liang Bua in Indonesia	119	2016	nature	10.1038/nature17179	2
Olmedo, P., Goessler, W., Tanda, S., Grau-Perez, M., Jarmul, S., Aherrera, A., Chen, R., Hilpert, M., Cohen, J.E., Navas-Acien, A., Rule, A.M.	Metal Concentrations in e-Cigarette Liquid and Aerosol Samples: The Contribution of Metallic Coils	119	2018	environmental health perspectives	10.1289/EHP2175	4
Bicket, M.C., Long, J.J., Pronovost, P.J., Alexander, G.C., Wu, C.L.	Prescription opioid analgesics commonly unused after surgery: A systematic review	118	2017	jama surgery	10.1001/jamasurg.2017.0831	4
Wegner, N.C., Snodgrass, O.E., Dewar, H., Hyde, J.R.	Whole-body endothermy in a mesopelagic fish, the opah, Lampris guttatus	118	2015	science	10.1126/science.aaa8902	1
Shokri-Kojori, E., Wang, G.-J., Wiers, C.E., Demiral, S.B., Guo, M., Kim, S.W., Lindgren, E., Ramirez, V., Zehra, A., Freeman, C., Miller, G., Manza, P., Srivastava, T., De Santi, S., Tomasi, D., Benveniste, H., Volkow, N.D.	?-Amyloid accumulation in the human brain after one night of sleep deprivation	118	2018	proceedings of the national academy of sciences of the united states of america	10.1073/pnas.1721694115	4
Roy, A., Memon, N., Ross, A.	MasterPrint: Exploring the Vulnerability of Partial Fingerprint-Based Authentication Systems	118	2017	ieee transactions on information forensics and security	10.1109/TIFS.2017.2691658	4
Southworth J., Mancini L., Madhusudhan N., Mollière P., Ciceri S., Henning T.	Detection of the Atmosphere of the 1.6 M? Exoplanet GJ 1132 b	118	2017	astronomical journal	10.3847/1538-3881/aa6477	3
Holden, B.A., Fricke, T.R., Wilson, D.A., Jong, M., Naidoo, K.S., Sankaridurg, P., Wong, T.Y., Naduvilath, T.J., Resnikoff, S.	Global Prevalence of Myopia and High Myopia and Temporal Trends from 2000 through 2050	118	2016	ophthalmology	10.1016/j.ophtha.2016.01.006	2
Hough-Telford C., Kimberlin D.W., Aban I., Hitchcock W.P., Almquist J., Kratz R., O'Connor K.G.	Vaccine delays, refusals, and patient dismissals: A survey of pediatricians	118	2016	pediatrics	10.1542/peds.2016-2127	3
Mozaffarian, D., Fahimi, S., Singh, G.M., Micha, R., Khatibzadeh, S., Engell, R.E., Lim, S., Danaei, G., Ezzati, M., Powles, J.	Global sodium consumption and death from cardiovascular causes	118	2014	new england journal of medicine	10.1056/NEJMoa1304127	1
Wei M., Brandhorst S., Shelehchi M., Mirzaei H., Cheng C.W., Budniak J., Groshen S., Mack W.J., Guen E., Di Biase S., Cohen P., Morgan T.E., Dorff T., Hong K., Michalsen A., Laviano A., Longo V.D.	Fasting-mimicking diet and markers/risk factors for aging, diabetes, cancer, and cardiovascular disease	118	2017	science translational medicine	10.1126/scitranslmed.aai8700	3
Song M., Giovannucci E.	Preventable incidence and mortality of carcinoma associated with lifestyle factors among white adults in the United States	118	2016	jama oncology	10.1001/jamaoncol.2016.0843	3
Juthani-Mehta M., Van Ness P.H., Bianco L., Rink A., Rubeck S., Ginter S., Argraves S., Charpentier P., Acampora D., Trentalange M., Quagliarello V., Peduzzi P.	Effect of cranberry capsules on bacteriuria plus pyuria among olderwomen in nursing homes: A randomized clinical trial	118	2016	jama - journal of the american medical association	10.1001/jama.2016.16141	3
Ishiyama S., Brecht M.	Neural correlates of ticklishness in the rat somatosensory cortex	118	2016	science	10.1126/science.aah5114	3
Manglik A., Lin H., Aryal D.K., McCorvy J.D., Dengler D., Corder G., Levit A., Kling R.C., Bernat V., Hübner H., Huang X.-P., Sassano M.F., Giguère P.M., Löber S., Duan D., Scherrer G., Kobilka B.K., Gmeiner P., Roth B.L., Shoichet B.K.	Structure-based discovery of opioid analgesics with reduced side effects	118	2016	nature	10.1038/nature19112	3
Bleecker E.R., FitzGerald J.M., Chanez P., Papi A., Weinstein S.F., Barker P., Sproule S., Gilmartin G., Aurivillius M., Werkström V., Goldman M.	Efficacy and safety of benralizumab for patients with severe asthma uncontrolled with high-dosage inhaled corticosteroids and long-acting ?2-agonists (SIROCCO): a randomised, multicentre, placebo-controlled phase 3 trial	118	2016	the lancet	10.1016/S0140-6736(16)31324-1	3
Bavishi A., Slade M.D., Levy B.R.	A chapter a day: Association of book reading with longevity	118	2016	social science and medicine	10.1016/j.socscimed.2016.07.014	3
Feeney M., Du Toit G., Roberts G., Sayre P.H., Lawson K., Bahnson H.T., Sever M.L., Radulovic S., Plaut M., Lack G., Chan S., Fox A., Abraham M., Adam M., Clough L., Coverdale L., Fisher H., Henley F., Hussain S., Johnston V., Nixon A., O'Dwyer-Leeson U., Sheridan A., Amarra T., Cockerell K., Lacey S., Harland G., Stedman C., Towell R., Basting M., Clarke C., Cleaver R., Deutsch G., Harris E., Ni…	Impact of peanut consumption in the LEAP Study: Feasibility, growth, and nutrition	118	2016	journal of allergy and clinical immunology	10.1016/j.jaci.2016.04.016	3
Jakosky B.M., Slipski M., Benna M., Mahaffy P., Elrod M., Yelle R., Stone S., Alsaeed N.	Mars' atmospheric history derived from upper-atmosphere measurements of 38Ar/36Ar	118	2017	science	10.1126/science.aai7721	3
Virchow, J.C., Backer, V., Kuna, P., Prieto, L., Nolte, H., Villesen, H.H., Ljørring, C., Riis, B., De Blay, F.	Efficacy of a house dust mite sublingual allergen immunotherapy tablet in adults with allergic asthma: A randomized clinical trial	117	2016	jama - journal of the american medical association	10.1001/jama.2016.3964	2
Barański, M., Średnicka-Tober, D., Volakakis, N., Seal, C., Sanderson, R., Stewart, G.B., Benbrook, C., Biavati, B., Markellou, E., Giotis, C., Gromadzka-Ostrowska, J., Rembiałkowska, E., Skwarło-Sońta, K., Tahvonen, R., Janovská, D., Niggli, U., Nicot, P., Leifert, C.	Higher antioxidant and lower cadmium concentrations and lower incidence of pesticide residues in organically grown crops: A systematic literature review and meta-analyses	117	2014	british journal of nutrition	10.1017/S0007114514001366	1
Bachhuber, M.A., Hennessy, S., Cunningham, C.O., Starrels, J.L.	Increasing benzodiazepine prescriptions and overdose mortality in the United States, 1996-2013	117	2016	american journal of public health	10.2105/AJPH.2016.303061	2
Brenner J.S., LaBella C.R., Brooks M.A., Diamond A., Hennrikus W., Weiss Kelly A.K., LaBotz M., Logan K., Loud K.J., Moffatt K.A., Nemeth B., Pengel B., Gregory A.J.M., Halstead M.E., Kluchurosky L.K., Benjamin H., Jayanthi N.A., Zaslow T., Emanuel A.	Sports specialization and intensive training in young athletes	117	2016	pediatrics	10.1542/peds.2016-2148	3
Niemelä S., Sourander A., Surcel H.-M., Hinkka-Yli-Salomäki S., McKeague I.W., Cheslack-Postava K., Brown A.S.	Prenatal nicotine exposure and risk of schizophrenia among offspring in a national birth cohort	117	2016	american journal of psychiatry	10.1176/appi.ajp.2016.15060800	3
Goff, J., Golitko, M., Cochrane, E., Curnoe, D., Williams, S., Terrell, J.	Reassessing the environmental context of the Aitape Skull ?± The oldest tsunami victim in the world?	117	2017	plos one	10.1371/journal.pone.0185248	4
Fletcher E.A., Lacey C.S., Aaron M., Kolasa M., Occiano A., Shah S.A.	Randomized controlled trial of high-volume energy drink versus caffeine consumption on ECG and hemodynamic parameters	117	2017	journal of the american heart association	10.1161/JAHA.116.004448	3
Choudhury, F., Varma, R., Klein, R., James Gauderman, W., Azen, S.P., McKean-Cowdin, R., Paz, S.H., Cisneros, L., Corona, E., Cuestas, C., Globe, D.R., Hahn, S., Lai, M.-Y., Martinez, G., Preston-Martin, S., Smith, R.E., Tetrow, L., Torres, M., Uribe, N., Wong, J., Wu, J., Zuniga, M., Chico, S., John, L., Preciado, M., Tucker, K., Meuer, S.M.	Age-related macular degeneration and quality of life in latinos: The Los Angeles Latino Eye study	117	2016	jama ophthalmology	10.1001/jamaophthalmol.2016.0794	2
Nead K.T., Gaskin G., Chester C., Swisher-McClure S., Leeper N.J., Shah N.H.	Association Between Androgen Deprivation Therapy and Risk of Dementia	117	2017	jama oncology	10.1001/jamaoncol.2016.3662	3
Kuriyan A.E., Albini T.A., Townsend J.H., Rodriguez M., Pandya H.K., Leonard R.E., II, Parrott M.B., Rosenfeld P.J., Flynn H.W., Jr., Goldberg J.L.	Vision loss after intravitreal injection of autologous "stem Cells" for AMD	117	2017	new england journal of medicine	10.1056/NEJMoa1609583	3
Ferris R.L., Blumenschein G., Jr., Fayette J., Guigay J., Colevas A.D., Licitra L., Harrington K., Kasper S., Vokes E.E., Even C., Worden F., Saba N.F., Docampo L.C.I., Haddad R., Rordorf T., Kiyota N., Tahara M., Monga M., Lynch M., Geese W.J., Kopit J., Shaw J.W., Gillison M.L.	Nivolumab for recurrent squamous-cell carcinoma of the head and neck	117	2016	new england journal of medicine	10.1056/NEJMoa1602252	3
Schuenemann V.J., Peltzer A., Welte B., Van Pelt W.P., Molak M., Wang C.-C., Furtwängler A., Urban C., Reiter E., Nieselt K., Teßmann B., Francken M., Harvati K., Haak W., Schiffels S., Krause J.	Ancient Egyptian mummy genomes suggest an increase of Sub-Saharan African ancestry in post-Roman periods	117	2017	nature communications	10.1038/ncomms15694	3
Pingen, M., Bryden, S.R., Pondeville, E., Schnettler, E., Kohl, A., Merits, A., Fazakerley, J.K., Graham, G.J., McKimmie, C.S.	Host Inflammatory Response to Mosquito Bites Enhances the Severity of Arbovirus Infection	117	2016	immunity	10.1016/j.immuni.2016.06.002	2
Faigenbaum-Golovin, S., Shaus, A., Sober, B., Levin, D., Na'aman, N., Sass, B., Turkel, E., Piasetzky, E., Finkelstein, I.	Algorithmic handwriting analysis of Judah's military correspondence sheds light on composition of biblical texts	117	2016	proceedings of the national academy of sciences of the united states of america	10.1073/pnas.1522200113	2
Notz D., Stroeve J.	Observed Arctic sea-ice loss directly follows anthropogenic CO2 emission	117	2016	science	10.1126/science.aag2345	3
Hazlett H.C., Gu H., Munsell B.C., Kim S.H., Styner M., Wolff J.J., Elison J.T., Swanson M.R., Zhu H., Botteron K.N., Collins D.L., Constantino J.N., Dager S.R., Estes A.M., Evans A.C., Fonov V.S., Gerig G., Kostopoulos P., McKinstry R.C., Pandey J., Paterson S., Pruett J.R., Schultz R.T., Shaw D.W., Zwaigenbaum L., Piven J.	Early brain development in infants at high risk for autism spectrum disorder	117	2017	nature	10.1038/nature21369	3
Ahmadi M., Alves B.X.R., Baker C.J., Bertsche W., Butler E., Capra A., Carruth C., Cesar C.L., Charlton M., Cohen S., Collister R., Eriksson S., Evans A., Evetts N., Fajans J., Friesen T., Fujiwara M.C., Gill D.R., Gutierrez A., Hangst J.S., Hardy W.N., Hayden M.E., Isaac C.A., Ishida A., Johnson M.A., Jones S.A., Jonsell S., Kurchaninov L., Madsen N., Mathers M., Maxwell D., McKenna J.T.K., Mena…	Observation of the 1S-2S transition in trapped antihydrogen	117	2017	nature	10.1038/nature21040	3
Reid V.M., Dunn K., Young R.J., Amu J., Donovan T., Reissland N.	The Human Fetus Preferentially Engages with Face-like Visual Stimuli	117	2017	current biology	10.1016/j.cub.2017.05.044	3
Owens J.A., Dearth-Wesley T., Lewin D., Gioia G., Whitaker R.C.	Self-regulation and sleep duration, sleepiness, and chronotype in adolescents	116	2016	pediatrics	10.1542/peds.2016-1406	3
Kane, J.M., Colvin, J.D., Bartlett, A.H., Hall, M.	Opioid-Related critical care resource use in us children's hospitals	116	2018	pediatrics	10.1542/peds.2017-3335	4
Yuan, L., Huang, X.-Y., Liu, Z.-Y., Zhang, F., Zhu, X.-L., Yu, J.-Y., Ji, X., Xu, Y.-P., Li, G., Li, C., Wang, H.-J., Deng, Y.-Q., Wu, M., Cheng, M.-L., Ye, Q., Xie, D.-Y., Li, X.-F., Wang, X., Shi, W., Hu, B., Shi, P.-Y., Xu, Z., Qin, C.-F.	A single mutation in the prM protein of Zika virus contributes to fetal microcephaly	116	2017	science	10.1126/science.aam7120	4
Pulsford, R.M., Stamatakis, E., Britton, A.R., Brunner, E.J., Hillsdon, M.	Associations of sitting behaviours with all-cause mortality over a 16-year follow-up: The Whitehall II study	116	2015	international journal of epidemiology	10.1093/ije/dyv191	2
Zota, A.R., Mitro, S.D., Robinson, J.F., Hamilton, E.G., Park, J.-S., Parry, E., Zoeller, R.T., Woodruff, T.J.	Polybrominated diphenyl ethers (PBDEs) and hydroxylated PBDE metabolites (OH-PBDEs) in maternal and fetal tissues, and associations with fetal cytochrome P450 gene expression	116	2018	environment international	10.1016/j.envint.2017.12.030	4
Garaycoechea, J.I., Crossan, G.P., Langevin, F., Mulderrig, L., Louzada, S., Yang, F., Guilbaud, G., Park, N., Roerink, S., Nik-Zainal, S., Stratton, M.R., Patel, K.J.	Alcohol and endogenous aldehydes damage chromosomes and mutate stem cells	116	2018	nature	10.1038/nature25154	4
Yang R., Sabharwal V., Okonkwo O.S., Shlykova N., Tong R., Lin L.Y., Wang W., Guo S., Rosowski J.J., Pelton S.I., Kohane D.S.	Treatment of otitis media by transtympanic delivery of antibiotics	116	2016	science translational medicine	10.1126/scitranslmed.aaf4363	3
Dias R.P., Silvera I.F.	Observation of the Wigner-Huntington transition to metallic hydrogen	116	2017	science	10.1126/science.aal1579	3
Brown C.E., Alizadeh D., Starr R., Weng L., Wagner J.R., Naranjo A., Ostberg J.R., Blanchard M.S., Kilpatrick J., Simpson J., Kurien A., Priceman S.J., Wang X., Harshbarger T.L., D'Apuzzo M., Ressler J.A., Jensen M.C., Barish M.E., Chen M., Portnow J., Forman S.J., Badie B.	Regression of glioblastoma after chimeric antigen receptor T-cell therapy	116	2016	new england journal of medicine	10.1056/NEJMoa1610497	3
Tromholt M.	The Facebook Experiment: Quitting Facebook Leads to Higher Levels of Well-Being	116	2016	cyberpsychology, behavior, and social networking	10.1089/cyber.2016.0259	3
Dieleman J.L., Baral R., Birger M., Bui A.L., Bulchis A., Chapin A., Hamavid H., Horst C., Johnson E.K., Joseph J., Lavado R., Lomsadze L., Reynolds A., Squires E., Campbell M., DeCenso B., Dicker D., Flaxman A.D., Gabert R., Highfill T., Naghavi M., Nightingale N., Templin T., Tobias M.I., Vos T., Murray C.J.L.	US spending on personal health care and public health, 1996-2013	116	2016	jama - journal of the american medical association	10.1001/jama.2016.16885	3
Aveyard P., Lewis A., Tearne S., Hood K., Christian-Brown A., Adab P., Begh R., Jolly K., Daley A., Farley A., Lycett D., Nickless A., Yu L.-M., Retat L., Webber L., Pimpin L., Jebb S.A.	Screening and brief intervention for obesity in primary care: a parallel, two-arm, randomised trial	116	2016	the lancet	10.1016/S0140-6736(16)31893-1	3
Hesselmar, B., Hicke-Roberts, A., Wennergren, G.	Allergy in children in hand versus machine dishwashing	116	2015	pediatrics	10.1542/peds.2014-2968	1
Shipman S.L., Nivala J., Macklis J.D., Church G.M.	CRISPR-Cas encoding of a digital movie into the genomes of a population of living bacteria	116	2017	nature	10.1038/nature23017	3
Maas P., Barrdahl M., Joshi A.D., Auer P.L., Gaudet M.M., Milne R.L., Schumacher F.R., Anderson W.F., Check D., Chattopadhyay S., Baglietto L., Berg C.D., Chanock S.J., Cox D.G., Figueroa J.D., Gail M.H., Graubard B.I., Haiman C.A., Hankinson S.E., Hoover R.N., Isaacs C., Kolonel L.N., Le Marchand L., Lee I.-M., Lindström S., Overvad K., Romieu I., Sanchez M.-J., Southey M.C., Stram D.O., Tumino …	Breast Cancer Risk From Modifiable and Nonmodifiable Risk Factors Among White Women in the United States	116	2016	jama oncology	10.1001/jamaoncol.2016.1025	3
Penick, C.A., Halawani, O., Pearson, B., Mathews, S., López-Uribe, M.M., Dunn, R.R., Smith, A.A.	External immunity in ant societies: Sociality and colony size do not predict investment in antimicrobials	116	2018	royal society open science	10.1098/rsos.171332	4
Roy, D.S., Arons, A., Mitchell, T.I., Pignatelli, M., Ryan, T.J., Tonegawa, S.	Memory retrieval by activating engram cells in mouse models of early Alzheimer's disease	116	2016	nature	10.1038/nature17172	2
Kort, R., Caspers, M., van de Graaf, A., van Egmond, W., Keijser, B., Roeselers, G.	Shaping the oral microbiota through intimate kissing	115	2014	microbiome	10.1186/2049-2618-2-41	1
Govindarajan, P., Spiller, H.A., Casavant, M.J., Chounthirath, T., Smith, G.A.	E-Cigarette and liquid nicotine exposures among young children	115	2018	pediatrics	10.1542/peds.2017-3361	4
Wang, X., Kellner, A.W.A., Jiang, S., Cheng, X., Wang, Q., Ma, Y., Paidoula, Y., Rodrigues, T., Chen, H., Sayão, J.M., Li, N., Zhang, J., Bantim, R.A.M., Meng, X., Zhang, X., Qiu, R., Zhou, Z.	Egg accumulation with 3D embryos provides insight into the life history of a pterosaur	115	2017	science	10.1126/science.aan2329	4
Kroodsma, D.A., Mayorga, J., Hochberg, T., Miller, N.A., Boerder, K., Ferretti, F., Wilson, A., Bergman, B., White, T.D., Block, B.A., Woods, P., Sullivan, B., Costello, C., Worm, B.	Tracking the global footprint of fisheries	115	2018	science	10.1126/science.aao5646	4
Remes, O., Brayne, C., van der Linde, R., Lafortune, L.	A systematic review of reviews on the prevalence of anxiety disorders in adult populations	115	2016	brain and behavior	10.1002/brb3.497	2
McDowell, L.J., Wells, D.L., Hepper, P.G.	Lateralization of spontaneous behaviours in the domestic cat, Felis silvestris	115	2018	animal behaviour	10.1016/j.anbehav.2017.11.002	4
Rangarajan, S., Walsh, L., Lester, W., Perry, D., Madan, B., Laffan, M., Yu, H., Vettermann, C., Pierce, G.F., Wong, W.Y., Pasi, K.J.	AAV5-factor VIII gene transfer in severe hemophilia a	115	2017	new england journal of medicine	10.1056/NEJMoa1708483	4
Norris, J.R., Allen, R.J., Evan, A.T., Zelinka, M.D., O'Dell, C.W., Klein, S.A.	Evidence for climate change in the satellite cloud record	115	2016	nature	10.1038/nature18273	2
Thornalley, D.J.R., Oppo, D.W., Ortega, P., Robson, J.I., Brierley, C.M., Davis, R., Hall, I.R., Moffa-Sanchez, P., Rose, N.L., Spooner, P.T., Yashayaev, I., Keigwin, L.D.	Anomalously weak Labrador Sea convection and Atlantic overturning during the past 150 years	115	2018	nature	10.1038/s41586-018-0007-4	4
Fuss J., Spassov N., Begun D.R., Böhme M.	Potential hominin affinities of Graecopithecus from the Late Miocene of Europe	115	2017	plos one	10.1371/journal.pone.0177127	3
Koh A., Kang D., Xue Y., Lee S., Pielak R.M., Kim J., Hwang T., Min S., Banks A., Bastien P., Manco M.C., Wang L., Ammann K.R., Jang K.-I., Won P., Han S., Ghaffari R., Paik U., Slepian M.J., Balooch G., Huang Y., Rogers J.A.	A soft, wearable microfluidic device for the capture, storage, and colorimetric sensing of sweat	115	2016	science translational medicine	10.1126/scitranslmed.aaf2593	3
Light, M.T., Miller, T.	DOES UNDOCUMENTED IMMIGRATION INCREASE VIOLENT CRIME?*	115	2018	criminology	10.1111/1745-9125.12175	4
Petousis-Harris, H., Paynter, J., Morgan, J., Saxton, P., McArdle, B., Goodyear-Smith, F., Black, S.	Effectiveness of a group B outer membrane vesicle meningococcal vaccine against gonorrhoea in New Zealand: a retrospective case-control study	115	2017	the lancet	10.1016/S0140-6736(17)31449-6	4
Gomez J., Barnett M.A., Natu V., Mezer A., Palomero-Gallagher N., Weiner K.S., Amunts K., Zilles K., Grill-Spector K.	Microstructural proliferation in human cortex is coupled with the development of face processing	115	2017	science	10.1126/science.aag0311	3
Bourrier, V., Wit, J.D., Bolmont, E., Stamenkovi?, V., Wheatley, P.J., Burgasser, A.J., Delrez, L., Demory, B.-O., Ehrenreich, D., Gillon, M., Jehin, E., Leconte, J., Lederer, S.M., Lewis, N., Triaud, A.H.M.J., Grootel, V.V.	Temporal Evolution of the High-energy Irradiation and Water Content of TRAPPIST-1 Exoplanets	115	2017	astronomical journal	10.3847/1538-3881/aa859c	4
Abbott B.P., Abbott R., Abbott T.D., Acernese F., Ackley K., Adams C., Adams T., Addesso P., Adhikari R.X., Adya V.B., Affeldt C., Afrough M., Agarwal B., Agathos M., Agatsuma K., Aggarwal N., Aguiar O.D., Aiello L., Ain A., Ajith P., Allen B., Allen G., Allocca A., Altin P.A., Amato A., Ananyeva A., Anderson S.B., Anderson W.G., Antier S., Appert S., Arai K., Araya M.C., Areeda J.S., Arnaud N., …	GW170104: Observation of a 50-Solar-Mass Binary Black Hole Coalescence at Redshift 0.2	115	2017	physical review letters	10.1103/PhysRevLett.118.221101	3
Murphy M.L.M., Cohen S., Denise .J.-D., Doyle W.J.	Offspring of parents who were separated and not speaking to one another have reduced resistance to the common cold as adults	115	2017	proceedings of the national academy of sciences of the united states of america	10.1073/pnas.1700610114	3
GBD 2015 Child Mortality Collaborators, Wang H., Coates M.M., Coggeshall M., Dandona L., Fraser M., Fullman N., Hay S.I., Huynh C., Kulikoff X.R., Kutz M.J., Larson H.J., Lim S.S., Lind M., Lopez A.D., Mikesell J.B., Mokdad A.H., Mooney M.D., Naghavi M., Nguyen G., Silpakit N., Sligar A., Sorensen R.J.D., Vos T., Achoki T., Anderson G.M., Barber R.M., Blore J.D., Brown A., Carter A., Casey D.C., …	Global, regional, national, and selected subnational levels of stillbirths, neonatal, infant, and under-5 mortality, 1980–2015: a systematic analysis for the Global Burden of Disease Study 2015	115	2016	the lancet	10.1016/S0140-6736(16)31575-6	3
Sanacora G., Frye M.A., McDonald W., Mathew S.J., Turner M.S., Schatzberg A.F., Summergrad P., Nemeroff C.B.	A consensus statement on the use of ketamine in the treatment of mood disorders	115	2017	jama psychiatry	10.1001/jamapsychiatry.2017.0080	3
Roy C.N., Snyder P.J., Stephens-Shields A.J., Artz A.S., Bhasin S., Cohen H.J., Farrar J.T., Gill T.M., Zeldow B., Cella D., Barrett-Connor E., Cauley J.A., Crandall J.P., Cunningham G.R., Ensrud K.E., Lewis C.E., Matsumoto A.M., Molitch M.E., Pahor M., Swerdloff R.S., Cifelli D., Hou X., Resnick S., Walston J.D., Anton S., Basaria S., Diem S.J., Wang C., Schrier S.L., Ellenberg S.S.	Association of testosterone levels with anemia in older men a controlled clinical trial	115	2017	jama internal medicine	10.1001/jamainternmed.2016.9540	3
Xu, L., Pegu, A., Rao, E., Doria-Rose, N., Beninga, J., McKee, K., Lord, D.M., Wei, R.R., Deng, G., Louder, M., Schmidt, S.D., Mankoff, Z., Wu, L., Asokan, M., Beil, C., Lange, C., Leuschner, W.D., Kruip, J., Sendak, R., Kwon, Y.D., Zhou, T., Chen, X., Bailer, R.T., Wang, K., Choe, M., Tartaglia, L.J., Barouch, D.H., O’Dell, S., Todd, J.-P., Burton, D.R., Roederer, M., Connors, M., Koup, R.A., Kw…	Trispecific broadly neutralizing HIV antibodies mediate potent SHIV protection in macaques	114	2017	science	10.1126/science.aan8630	4
Morris, M.C., Tangney, C.C., Wang, Y., Sacks, F.M., Bennett, D.A., Aggarwal, N.T.	MIND diet associated with reduced incidence of Alzheimer's disease	114	2015	alzheimer's and dementia	10.1016/j.jalz.2014.11.009	2
Michaëlsson, K., Wolk, A., Langenskiöld, S., Basu, S., Lemming, E.W., Melhus, H., Byberg, L.	Milk intake and risk of mortality and fractures in women and men: Cohort studies	114	2014	bmj (online)	10.1136/bmj.g6015	1
Savica R., Grossardt B.R., Bower J.H., Eric Ahlskog J., Rocca W.A.	Time trends in the incidence of parkinson disease	114	2016	jama neurology	10.1001/jamaneurol.2016.0947	3
Sirohi, D., Chen, Z., Sun, L., Klose, T., Pierson, T.C., Rossmann, M.G., Kuhn, R.J.	The 3.8 Å resolution cryo-EM structure of Zika virus	114	2016	science	10.1126/science.aaf5316	2
Pritchard C.C., Mateo J., Walsh M.F., De Sarkar N., Abida W., Beltran H., Garofalo A., Gulati R., Carreira S., Eeles R., Elemento O., Rubin M.A., Robinson D., Lonigro R., Hussain M., Chinnaiyan A., Vinson J., Filipenko J., Garraway L., Taplin M.-E., AlDubayan S., Han G.C., Beightol M., Morrissey C., Nghiem B., Cheng H.H., Montgomery B., Walsh T., Casadei S., Berger M., Zhang L., Zehir A., Vijai J…	Inherited DNA-repair gene mutations in men with metastatic prostate cancer	114	2016	new england journal of medicine	10.1056/NEJMoa1603144	3
Stein M.M., Hrusch C.L., Gozdz J., Igartua C., Pivniouk V., Murray S.E., Ledford J.G., Dos Santos M.M., Anderson R.L., Metwali N., Neilson J.W., Maier R.M., Gilbert J.A., Holbreich M., Thorne P.S., Martinez F.D., Von Mutius E., Vercelli D., Ober C., Sperling A.I.	Innate immunity and asthma risk in amish and hutterite farm children	114	2016	new england journal of medicine	10.1056/NEJMoa1508749	3
Mazurek J.M., Syamlal G., Wood J.M., Hendricks S.A., Weston A.	Malignant mesothelioma mortality – United States, 1999-2015	114	2017	morbidity and mortality weekly report	10.15585/mmwr.mm6608a3	3
Stanaway J.D., Flaxman A.D., Naghavi M., Fitzmaurice C., Vos T., Abubakar I., Abu-Raddad L.J., Assadi R., Bhala N., Cowie B., Forouzanfour M.H., Groeger J., Hanafiah K.M., Jacobsen K.H., James S.L., MacLachlan J., Malekzadeh R., Martin N.K., Mokdad A.A., Mokdad A.H., Murray C.J.L., Plass D., Rana S., Rein D.B., Richardus J.H., Sanabria J., Saylan M., Shahraz S., So S., Vlassov V.V., Weiderpass E.…	The global burden of viral hepatitis from 1990 to 2013: findings from the Global Burden of Disease Study 2013	114	2016	the lancet	10.1016/S0140-6736(16)30579-7	3
Whitman I.R., Agarwal V., Nah G., Dukes J.W., Vittinghoff E., Dewland T.A., Marcus G.M.	Alcohol Abuse and Cardiac Disease	114	2017	journal of the american college of cardiology	10.1016/j.jacc.2016.10.048	3
Miner J.J., Sene A., Richner J.M., Smith A.M., Santeford A., Ban N., Weger-Lucarelli J., Manzella F., Rckert C., Govero J., Noguchi K.K., Ebel G.D., Diamond M.S., Apte R.S.	Zika Virus Infection in Mice Causes Panuveitis with Shedding of Virus in Tears	114	2016	cell reports	10.1016/j.celrep.2016.08.079	3
Agus D.B., Gaudette É., Goldman D.P., Messali A.	The Long-Term Benefits of Increased Aspirin Use by At-Risk Americans Aged 50 and Older	114	2016	plos one	10.1371/journal.pone.0166103	3
Ward, Z.J., Long, M.W., Resch, S.C., Giles, C.M., Cradock, A.L., Gortmaker, S.L.	Simulation of growth trajectories of childhood obesity into adulthood	113	2017	new england journal of medicine	10.1056/NEJMoa1703860	4
Burke, M., Kraut, R.E.	The Relationship between Facebook Use and Well-Being depends on Communication Type and Tie Strength	113	2016	journal of computer-mediated communication	10.1111/jcc4.12162	2
Takayama, W., Endo, A., Koguchi, H., Sugimoto, M., Murata, K., Otomo, Y.	The impact of blood type O on mortality of severe trauma patients: A retrospective observational study	113	2018	critical care	10.1186/s13054-018-2022-0	4
Yonova-Doing, E., Forkin, Z.A., Hysi, P.G., Williams, K.M., Spector, T.D., Gilbert, C.E., Hammond, C.J.	Genetic and Dietary Factors Influencing the Progression of Nuclear Cataract Presented in part at the Association for Research in Vision and Ophthalmology Meeting, May 6-10, 2012, Fort Lauderdale, Florida.	113	2016	ophthalmology	10.1016/j.ophtha.2016.01.036	2
Smith, A.V., Proops, L., Grounds, K., Wathan, J., McComb, K.	Functionally relevant responses to human facial expressions of emotion in the domestic horse (Equus caballus)	113	2016	biology letters	10.1098/rsbl.2015.0907	2
Lavallée, M.M., Gandini, D., Rouleau, I., Vallet, G.T., Joannette, M., Kergoat, M.-J., Busigny, T., Rossion, B., Joubert, S.	A qualitative impairment in face perception in Alzheimer's disease: Evidence from a reduced face inversion effect	113	2016	journal of alzheimer's disease	10.3233/JAD-151027	2
Kuhlwilm, M., Gronau, I., Hubisz, M.J., De Filippo, C., Prado-Martinez, J., Kircher, M., Fu, Q., Burbano, H.A., Lalueza-Fox, C., De La Rasilla, M., Rosas, A., Rudan, P., Brajkovic, D., Kucan, Ž., Gušic, I., Marques-Bonet, T., Andrés, A.M., Viola, B., Pääbo, S., Meyer, M., Siepel, A., Castellano, S.	Ancient gene flow from early modern humans into Eastern Neanderthals	113	2016	nature	10.1038/nature16544	2
Denke, M.A.	Changing dietary habits and improving the healthiness of diets in the United States	113	2016	jama - journal of the american medical association	10.1001/jama.2016.7636	2
Decelles, K.A., Norton, M.I.	Physical and situational inequality on airplanes predicts air rage	113	2016	proceedings of the national academy of sciences of the united states of america	10.1073/pnas.1521727113	2
Drake, S.M., Beard, A.D., Jones, A.P., Brown, D.J., Dominic Fortes, A., Millar, I.L., Carter, A., Baca, J., Downes, H.	Discovery of a meteoritic ejecta layer containing unmelted impactor fragments at the base of Paleocene lavas, Isle of Skye, Scotland	113	2018	geology	10.1130/G39452.1	4
Dewey F.E., Murray M.F., Overton J.D., Habegger L., Leader J.B., Fetterolf S.N., O'Dushlaine C., Van Hout C.V., Staples J., Gonzaga-Jauregui C., Metpally R., Pendergrass S.A., Giovanni M.A., Kirchner H.L., Balasubramanian S., Abul-Husn N.S., Hartzel D.N., Lavage D.R., Kost K.A., Packer J.S., Lopez A.E., Penn J., Mukherjee S., Gosalia N., Kanagaraj M., Li A.H., Mitnaul L.J., Adams L.J., Person T.N…	Distribution and clinical impact of functional variants in 50,726 whole-exome sequences from the DiscovEHR study	113	2016	science	10.1126/science.aaf6814	3
Sotos-Prieto M., Bhupathiraju S.N., Mattei J., Fung T.T., Li Y., Pan A., Willett W.C., Rimm E.B., Hu F.B.	Association of changes in diet quality with total and cause-specific mortality	113	2017	new england journal of medicine	10.1056/NEJMoa1613502	3
Vitale Shreve, K.R., Mehrkam, L.R., Udell, M.A.R.	Social interaction, food, scent or toys? A formal assessment of domestic pet and shelter cat (Felis silvestris catus) preferences	113	2017	behavioural processes	10.1016/j.beproc.2017.03.016	4
Deng M., Wang X.-F.	Acupuncture for amnestic mild cognitive impairment: A meta-analysis of randomised controlled trials	113	2016	acupuncture in medicine	10.1136/acupmed-2015-010989	3
Vogel R.I., Strayer L.G., Engelman L., Nelson H.H., Blaes A.H., Anderson K.E., Lazovich D.	Sun exposure and protection behaviors among long-term melanoma survivors and population controls	113	2017	cancer epidemiology biomarkers and prevention	10.1158/1055-9965.EPI-16-0854	3
Esteva A., Kuprel B., Novoa R.A., Ko J., Swetter S.M., Blau H.M., Thrun S.	Dermatologist-level classification of skin cancer with deep neural networks	113	2017	nature	10.1038/nature21056	3
Satija A., Bhupathiraju S.N., Spiegelman D., Chiuve S.E., Manson J.E., Willett W., Rexrode K.M., Rimm E.B., Hu F.B.	Healthful and Unhealthful Plant-Based Diets and the Risk of Coronary Heart Disease in U.S. Adults	113	2017	journal of the american college of cardiology	10.1016/j.jacc.2017.05.047	3
Le Quéré C., Andrew R.M., Canadell J.G., Sitch S., Ivar Korsbakken J., Peters G.P., Manning A.C., Boden T.A., Tans P.P., Houghton R.A., Keeling R.F., Alin S., Andrews O.D., Anthoni P., Barbero L., Bopp L., Chevallier F., Chini L.P., Ciais P., Currie K., Delire C., Doney S.C., Friedlingstein P., Gkritzalis T., Harris I., Hauck J., Haverd V., Hoppema M., Klein Goldewijk K., Jain A.K., Kato E., Kört…	Global Carbon Budget 2016	113	2016	earth system science data	10.5194/essd-8-605-2016	3
Honkanen H., Oikarinen S., Nurminen N., Laitinen O.H., Huhtala H., Lehtonen J., Ruokoranta T., Hankaniemi M.M., Lecouturier V., Almond J.W., Tauriainen S., Simell O., Ilonen J., Veijola R., Viskari H., Knip M., Hyöty H.	Detection of enteroviruses in stools precedes islet autoimmunity by several months: possible evidence for slowly operating mechanisms in virus-induced autoimmunity	113	2017	diabetologia	10.1007/s00125-016-4177-z	3
Pacucci, F., Ferrara, A., Grazian, A., Fiore, F., Giallongo, E., Puccetti, S.	First identification of direct collapse black hole candidates in the early Universe in CANDELS/GOODS-S	113	2016	monthly notices of the royal astronomical society	10.1093/mnras/stw725	2
Pujol J., Fenoll R., Forns J., Harrison B.J., Martínez-Vilavella G., Macià D., Alvarez-Pedrerol M., Blanco-Hinojo L., González-Ortiz S., Deus J., Sunyer J.	Video gaming in school children: How much is enough?	113	2016	annals of neurology	10.1002/ana.24745	3
Abegglen, L.M., Caulin, A.F., Chan, A., Lee, K., Robinson, R., Campbell, M.S., Kiso, W.K., Schmitt, D.L., Waddell, P.J., Bhaskara, S., Jensen, S.T., Maley, C.C., Schiffman, J.D.	Potential mechanisms for cancer resistance in elephants and comparative cellular response to DNA Damage in Humans	113	2015	jama - journal of the american medical association	10.1001/jama.2015.13134	2
Hartmann-Boyce J., Mcrobbie H., Bullen C., Begh R., Stead L.F., Hajek P.	Electronic cigarettes for smoking cessation	113	2016	cochrane database of systematic reviews	10.1002/14651858.CD010216.pub3	3
Snyder P.J., Kopperdahl D.L., Stephens-Shields A.J., Ellenberg S.S., Cauley J.A., Ensrud K.E., Lewis C.E., Barrett-Connor E., Schwartz A.V., Lee D.C., Bhasin S., Cunningham G.R., Gill T.M., Matsumoto A.M., Swerdloff R.S., Basaria S., Diem S.J., Wan C., Hou X., Cifelli D., Dougar D., Zeldow B., Bauer D.C., Keaveny T.M.	Effect of testosterone treatment on volumetric bone density and strength in older men with low testosterone a controlled clinical trial	113	2017	jama internal medicine	10.1001/jamainternmed.2016.9539	3
Hauer, M.E., Evans, J.M., Mishra, D.R.	Millions projected to be at risk from sea-level rise in the continental United States	112	2016	nature climate change	10.1038/nclimate2961	2
Upadhyay, U.D., Desai, S., Zlidar, V., Weitz, T.A., Grossman, D., Anderson, P., Taylor, D.	Incidence of emergency department visits and complications after abortion	112	2015	obstetrics and gynecology	10.1097/AOG.0000000000000603	1
Desjardins, A., Gromeier, M., Herndon, J.E., Beaubier, N., Bolognesi, D.P., Friedman, A.H., Friedman, H.S., McSherry, F., Muscat, A.M., Nair, S., Peters, K.B., Randazzo, D., Sampson, J.H., Vlahovic, G., Harrison, W.T., McLendon, R.E., Ashley, D., Bigner, D.D.	Recurrent glioblastoma treated with recombinant poliovirus	112	2018	new england journal of medicine	10.1056/NEJMoa1716435	4
Long, G.V., Hauschild, A., Santinami, M., Atkinson, V., Mandal, M., Chiarion-Sileni, V., Larkin, J., Nyakas, M., Dutriaux, C., Haydon, A., Robert, C., Mortier, L., Schachter, J., Schadendorf, D., Lesimple, T., Plummer, R., Ji, R., Zhang, P., Mookerjee, B., Legos, J., Kefford, R., Dummer, R., Kirkwood, J.M.	Adjuvant dabrafenib plus trametinib in stage III BRAF-mutated melanoma	112	2017	new england journal of medicine	10.1056/NEJMoa1708539	4
Chen, R., Shi, L., Hakenberg, J., Naughton, B., Sklar, P., Zhang, J., Zhou, H., Tian, L., Prakash, O., Lemire, M., Sleiman, P., Cheng, W.-Y., Chen, W., Shah, H., Shen, Y., Fromer, M., Omberg, L., Deardorff, M.A., Zackai, E., Bobe, J.R., Levin, E., Hudson, T.J., Groop, L., Wang, J., Hakonarson, H., Wojcicki, A., Diaz, G.A., Edelmann, L., Schadt, E.E., Friend, S.H.	Analysis of 589,306 genomes identifies individuals resilient to severe Mendelian childhood diseases	112	2016	nature biotechnology	10.1038/nbt.3514	2
Kunzmann, A.T., Coleman, H.G., Huang, W.-Y., Berndt, S.I.	The association of lifetime alcohol use with mortality and cancer risk in older adults: A cohort study	112	2018	plos medicine	10.1371/journal.pmed.1002585	4
Brinkman S.A., Johnson S.E., Codde J.P., Hart M.B., Straton J.A., Mittinty M.N., Silburn S.R.	Efficacy of infant simulator programmes to prevent teenage pregnancy: a school-based cluster randomised controlled trial in Western Australia	112	2016	the lancet	10.1016/S0140-6736(16)30384-1	3
Petersen, R.C., Lopez, O., Armstrong, M.J., Getchius, T.S.D., Ganguli, M., Gloss, D., Gronseth, G.S., Marson, D., Pringsheim, T., Day, G.S., Sager, M., Stevens, J., Rae-Grant, A.	Practice guideline update summary: Mild cognitive impairment report of theguideline development, dissemination, and implementation	112	2018	neurology	10.1212/WNL.0000000000004826	4
Frese, S.A., Hutton, A.A., Contreras, L.N., Shaw, C.A., Palumbo, M.C., Casaburi, G., Xu, G., Davis, J.C.C., Lebrilla, C.B., Henrick, B.M., Freeman, S.L., Barile, D., German, J.B., Mills, D.A., Smilowitz, J.T., Underwood, M.A.	Persistence of supplemented Bifidobacterium longum subsp. infantis EVC001 in breastfed infants	112	2017	msphere	10.1128/mSphere.00501-17	4
Wakayama S., Kamada Y., Yamanaka K., Kohda T., Suzuki H., Shimazu T., Tada M.N., Osada I., Nagamatsu A., Kamimura S., Nagatomo H., Mizutani E., Ishino F., Yano S., Wakayama T.	Healthy offspring from freeze-dried mouse spermatozoa held on the International Space Station for 9 months	112	2017	proceedings of the national academy of sciences of the united states of america	10.1073/pnas.1701425114	3
Macdorman M.F., Declercq E., Cabral H., Morton C.	Recent Increases in the U.S. Maternal Mortality Rate: Disentangling Trends from Measurement Issues	112	2016	obstetrics and gynecology	10.1097/AOG.0000000000001556	3
Ananth, P., Ma, C., Al-Sayegh, H., Kroon, L., Klein, V., Wharton, C., Hallez, E., Braun, I., Michelson, K., Rosenberg, A.R., London, W., Wolfe, J.	Provider perspectives on use of medical marijuana in children with cancer	112	2018	pediatrics	10.1542/peds.2017-0559	4
Siegel, R.L., Miller, K.D., Jemal, A.	Cancer statistics, 2018	112	2018	ca cancer journal for clinicians	10.3322/caac.21442	4
Neal, B., Perkovic, V., Mahaffey, K.W., De Zeeuw, D., Fulcher, G., Erondu, N., Shaw, W., Law, G., Desai, M., Matthews, D.R.	Canagliflozin and cardiovascular and renal events in type 2 diabetes	112	2017	new england journal of medicine	10.1056/NEJMoa1611925	4
Joel, D., Berman, Z., Tavor, I., Wexler, N., Gaber, O., Stein, Y., Shefi, N., Pool, J., Urchs, S., Margulies, D.S., Liem, F., Hänggi, J., Jäncke, L., Assaf, Y.	Sex beyond the genitalia: The human brain mosaic	112	2015	proceedings of the national academy of sciences of the united states of america	10.1073/pnas.1509654112	2
Gantz, V.M., Jasinskiene, N., Tatarenkova, O., Fazekas, A., Macias, V.M., Bier, E., James, A.A.	Highly efficient Cas9-mediated gene drive for population modification of the malaria vector mosquito Anopheles stephensi	111	2015	proceedings of the national academy of sciences of the united states of america	10.1073/pnas.1521077112	2
Watts, N., Amann, M., Ayeb-Karlsson, S., Belesova, K., Bouley, T., Boykoff, M., Byass, P., Cai, W., Campbell-Lendrum, D., Chambers, J., Cox, P.M., Daly, M., Dasandi, N., Davies, M., Depledge, M., Depoux, A., Dominguez-Salas, P., Drummond, P., Ekins, P., Flahault, A., Frumkin, H., Georgeson, L., Ghanei, M., Grace, D., Graham, H., Grojsman, R., Haines, A., Hamilton, I., Hartinger, S., Johnson, A., …	The Lancet Countdown on health and climate change: from 25 years of inaction to a global transformation for public health	111	2018	the lancet	10.1016/S0140-6736(17)32464-9	4
Fadelu, T., Zhang, S., Niedzwiecki, D., Ye, X., Saltz, L.B., Mayer, R.J., Mowat, R.B., Whittom, R., Hantel, A., Benson, A.B., Atienza, D.M., Messino, M., Kindler, H.L., Venook, A., Ogino, S., Ng, K., Wu, K., Willett, W., Giovannucci, E., Meyerhardt, J., Bao, Y., Fuchs, C.S.	Nut consumption and survival in patients with stage III colon cancer: Results from CALGB 89803 (Alliance)	111	2018	journal of clinical oncology	10.1200/JCO.2017.75.5413	4
Jagai, J.S., Messer, L.C., Rappazzo, K.M., Gray, C.L., Grabich, S.C., Lobdell, D.T.	County-level cumulative environmental quality associated with cancer incidence	111	2017	cancer	10.1002/cncr.30709	4
Fauci, A.S., Morens, D.M.	Zika virus in the americas-yet another arbovirus threat	111	2016	new england journal of medicine	10.1056/NEJMp1600297	2
Christ, A., G?ºnther, P., Lauterbach, M.A.R., Duewell, P., Biswas, D., Pelka, K., Scholz, C.J., Oosting, M., Haendler, K., Ba?üler, K., Klee, K., Schulte-Schrepping, J., Ulas, T., Moorlag, S.J.C.F.M., Kumar, V., Park, M.H., Joosten, L.A.B., Groh, L.A., Riksen, N.P., Espevik, T., Schlitzer, A., Li, Y., Fitzgerald, M.L., Netea, M.G., Schultze, J.L., Latz, E.	Western Diet Triggers NLRP3-Dependent Innate Immune Reprogramming	111	2018	cell	10.1016/j.cell.2017.12.013	4
Di, Q., Dai, L., Wang, Y., Zanobetti, A., Choirat, C., Schwartz, J.D., Dominici, F.	Association of short-term exposure to air pollution with mortality in older adults	111	2017	jama - journal of the american medical association	10.1001/jama.2017.17923	4
Frantz, L.A.F., Mullin, V.E., Pionnier-Capitan, M., Lebrasseur, O., Ollivier, M., Perri, A., Linderholm, A., Mattiangeli, V., Teasdale, M.D., Dimopoulos, E.A., Tresset, A., Duffraisse, M., McCormick, F., Bartosiewicz, L., Gál, E., Nyerges, É.A., Sablin, M.V., Bréhard, S., Mashkour, M., B?l??escu, A., Gillet, B., Hughes, S., Chassaing, O., Hitte, C., Vigne, J.-D., Dobney, K., Hänni, C., Bradley, D…	Genomic and archaeological evidence suggests a dual origin of domestic dogs	111	2016	science	10.1126/science.aaf3161	2
Bragg, M.A., Miller, A.N., Roberto, C.A., Sam, R., Sarda, V., Harris, J.L., Brownell, K.D.	Sports sponsorships of food and nonalcoholic beverages	111	2018	pediatrics	10.1542/peds.2017-2822	4
Rochman, C.M., Tahir, A., Williams, S.L., Baxa, D.V., Lam, R., Miller, J.T., Teh, F.-C., Werorilangi, S., Teh, S.J.	Anthropogenic debris in seafood: Plastic debris and fibers from textiles in fish and bivalves sold for human consumption	111	2015	scientific reports	10.1038/srep14340	2
Lipani, L., Dupont, B.G.R., Doungmene, F., Marken, F., Tyrrell, R.M., Guy, R.H., Ilie, A.	Non-invasive, transdermal, path-selective and specific glucose monitoring via a graphene-based platform	111	2018	nature nanotechnology	10.1038/s41565-018-0112-4	4
Doubleday, Z.A., Prowse, T.A.A., Arkhipkin, A., Pierce, G.J., Semmens, J., Steer, M., Leporati, S.C., Lourenço, S., Quetglas, A., Sauer, W., Gillanders, B.M.	Global proliferation of cephalopods	111	2016	current biology	10.1016/j.cub.2016.04.002	2
Nicholls S.J., Puri R., Anderson T., Ballantyne C.M., Cho L., Kastelein J.J.P., Koenig W., Somaratne R., Kassahun H., Yang J., Wasserman S.M., Scott R., Ungi I., Podolec J., Ophuis A.O., Cornel J.H., Borgman M., Brennan D.M., Nissen S.E.	Effect of evolocumab on progression of coronary disease in statin-treated patients: The GLAGOV randomized clinical trial	111	2016	jama - journal of the american medical association	10.1001/jama.2016.16951	3
Zhang F.F., Haslam D.E., Terry M.B., Knight J.A., Andrulis I.L., Daly M.B., Buys S.S., John E.M.	Dietary isoflavone intake and all-cause mortality in breast cancer survivors: The Breast Cancer Family Registry	111	2017	cancer	10.1002/cncr.30615	3
Dittmann J.A., Irwin J.M., Charbonneau D., Bonfils X., Astudillo-Defru N., Haywood R.D., Berta-Thompson Z.K., Newton E.R., Rodriguez J.E., Winters J.G., Tan T.-G., Almenara J.-M., Bouchy F., Delfosse X., Forveille T., Lovis C., Murgas F., Pepe F., Santos N.C., Udry S., Wünsche A., Esquerdo G.A., Latham D.W., Dressing C.D.	A temperate rocky super-Earth transiting a nearby cool star	111	2017	nature	10.1038/nature22055	3
Zhu Z., Piao S., Myneni R.B., Huang M., Zeng Z., Canadell J.G., Ciais P., Sitch S., Friedlingstein P., Arneth A., Cao C., Cheng L., Kato E., Koven C., Li Y., Lian X., Liu Y., Liu R., Mao J., Pan Y., Peng S., Peuelas J., Poulter B., Pugh T.A.M., Stocker B.D., Viovy N., Wang X., Wang Y., Xiao Z., Yang H., Zaehle S., Zeng N.	Greening of the Earth and its drivers	111	2016	nature climate change	10.1038/nclimate3004	3
Ding Q., Schweiger A., L'Heureux M., Battisti D.S., Po-Chedley S., Johnson N.C., Blanchard-Wrigglesworth E., Harnos K., Zhang Q., Eastman R., Steig E.J.	Influence of high-latitude atmospheric circulation changes on summertime Arctic sea ice	111	2017	nature climate change	10.1038/nclimate3241	3
Waters, C.N., Zalasiewicz, J., Summerhayes, C., Barnosky, A.D., Poirier, C., Ga?uszka, A., Cearreta, A., Edgeworth, M., Ellis, E.C., Ellis, M., Jeandel, C., Leinfelder, R., McNeill, J.R., Richter, D.De.B., Steffen, W., Syvitski, J., Vidas, D., Wagreich, M., Williams, M., Zhisheng, A., Grinevald, J., Odada, E., Oreskes, N., Wolfe, A.P.	The Anthropocene is functionally and stratigraphically distinct from the Holocene	111	2016	science	10.1126/science.aad2622	2
Plikus M.V., Guerrero-Juarez C.F., Ito M., Li Y.R., Dedhia P.H., Zheng Y., Shao M., Gay D.L., Ramos R., Hsi T.-C., Oh J.W., Wang X., Ramirez A., Konopelski S.E., Elzein A., Wang A., Supapannachart R.J., Lee H.-L., Lim C.H., Nace A., Guo A., Treffeisen E., Andl T., Ramirez R.N., Murad R., Offermanns S., Metzger D., Chambon P., Widgerow A.D., Tuan T.-L., Mortazavi A., Gupta R.K., Hamilton B.A., Mil…	Regeneration of fat cells from myofibroblasts during wound healing	111	2017	science	10.1126/science.aai8792	3
Pound P., Langford R., Campbell R.	What do young people think about their school-based sex and relationship education? A qualitative synthesis of young people's views and experiences	111	2016	bmj open	10.1136/bmjopen-2016-011329	3
Moon R.Y., Darnall R.A., Feldman-Winter L., Goodstein M.H., Hauck F.R.	SIDS and other sleep-related infant deaths: Evidence base for 2016 updated recommendations for a safe infant sleeping environment	111	2016	pediatrics	10.1542/peds.2016-2940	3
Spottiswoode, C.N., Begg, K.S., Begg, C.M.	Reciprocal signaling in honeyguide-human mutualism	111	2016	science	10.1126/science.aaf4885	2
Orlich, M.J., Singh, P.N., Sabaté, J., Fan, J., Sveen, L., Bennett, H., Knutsen, S.F., Beeson, W.L., Jaceldo-Siegl, K., Butler, T.L., Herring, R.P., Fraser, G.E.	Vegetarian dietary patterns and the risk of colorectal cancers	111	2015	jama internal medicine	10.1001/jamainternmed.2015.59	1
Jiang, Z., McDonald, B.C., Worden, H., Worden, J.R., Miyazaki, K., Qu, Z., Henze, D.K., Jones, D.B.A., Arellano, A.F., Fischer, E.V., Zhu, L., Folkert Boersma, K.	Unexpected slowdown of US pollutant emission reduction in the past decade	110	2018	proceedings of the national academy of sciences of the united states of america	10.1073/pnas.1801191115	4
Phadke, V.K., Bednarczyk, R.A., Salmon, D.A., Omer, S.B.	Association between vaccine refusal and vaccine-preventable diseases in the United States A review of measles and pertussis	110	2016	jama - journal of the american medical association	10.1001/jama.2016.1353	2
Bauch, C.T., McElreath, R.	Disease dynamics and costly punishment can foster socially imposed monogamy	110	2016	nature communications	10.1038/ncomms11219	2
Jackson, R.B., Le Quéré, C., Andrew, R.M., Canadell, J.G., Peters, G.P., Roy, J., Wu, L.	Warning signs for stabilizing global CO<inf>2</inf>emissions	110	2017	environmental research letters	10.1088/1748-9326/aa9662	4
Brasky, T.M., White, E., Chen, C.-L.	Long-term, supplemental, one-carbon metabolism–Related Vitamin B use in relation to lung cancer risk in the vitamins and lifestyle (VITAL) cohort	110	2017	journal of clinical oncology	10.1200/JCO.2017.72.7735	4
Hough, S.E.	Do large (Magnitude ?8 ) global earthquakes occur on preferred days of the calendar year or lunar cycle?	110	2018	seismological research letters	10.1785/0220170154	4
Im, E.-S., Pal, J.S., Eltahir, E.A.B.	Deadly heat waves projected in the densely populated agricultural regions of South Asia	110	2017	science advances	10.1126/sciadv.1603322	4
Obama B.H.	Repealing the ACA without a Replacement - The Risks to American Health Care	110	2017	new england journal of medicine	10.1056/NEJMp1616577	3
Deffler S.A., Fox C., Ogle C.M., Rubin D.C.	All my children: The roles of semantic category and phonetic similarity in the misnaming of familiar individuals	110	2016	memory and cognition	10.3758/s13421-016-0613-z	3
Wu A.C., Donnelly-McLay D., Weisskopf M.G., McNeely E., Betancourt T.S., Allen J.G.	Airplane pilot mental health and suicidal thoughts: a cross-sectional descriptive study via anonymous web-based survey	110	2016	environmental health: a global access science source	10.1186/s12940-016-0200-6	3
Phillips, S.M., Lloyd, G.R., Awick, E.A., McAuley, E.	Relationship between self-reported and objectively measured physical activity and subjective memory impairment in breast cancer survivors: role of self-efficacy, fatigue and distress	110	2017	psycho-oncology	10.1002/pon.4156	4
?rednicka-Tober, D., Bara?ski, M., Seal, C., Sanderson, R., Benbrook, C., Steinshamn, H., Gromadzka-Ostrowska, J., Rembia?kowska, E., Skwar?o-So?ta, K., Eyre, M., Cozzi, G., Krogh Larsen, M., Jordon, T., Niggli, U., Sakowski, T., Calder, P.C., Burdge, G.C., Sotiraki, S., Stefanakis, A., Yolcu, H., Stergiadis, S., Chatzidimitriou, E., Butler, G., Stewart, G., Leifert, C.	Composition differences between organic and conventional meat: A systematic literature review and meta-analysis	110	2016	british journal of nutrition	10.1017/S0007114515005073	2
Haas, B.W., Filkowski, M.M., Cochran, R.N., Denison, L., Ishak, A., Nishitani, S., Smith, A.K.	Epigenetic modification of OXT and human sociability	110	2016	proceedings of the national academy of sciences of the united states of america	10.1073/pnas.1602809113	2
Santhi, N., Lazar, A.S., McCabe, P.J., Lo, J.C., Groeger, J.A., Dijk, D.-J.	Sex differences in the circadian regulation of sleep and waking cognition in humans	110	2016	proceedings of the national academy of sciences of the united states of america	10.1073/pnas.1521637113	2
Just, M.A., Pan, L., Cherkassky, V.L., McMakin, D.L., Cha, C., Nock, M.K., Brent, D.	Machine learning of neural representations of suicide and emotion concepts identifies suicidal youth	110	2017	nature human behaviour	10.1038/s41562-017-0234-y	4
Ali, M.A., Liu, Y.-F., Arif, S., Tatovic, D., Shariff, H., Gibson, V.B., Yusuf, N., Baptista, R., Eichmann, M., Petrov, N., Heck, S., Yang, J.H.M., Tree, T.I.M., Irma, P.-A., Yeo, L., Baumard, L.R., Stenson, R., Howell, A., Clark, A., Boult, Z., Powrie, J., Adams, L., Wong, F.S., Luzio, S., Dunseath, G., Green, K., OKeefe, A., Bayly, G., Thorogood, N., Andrews, R., Leech, N., Joseph, F., Nair, S.…	Metabolic and immune effects of immunotherapy with proinsulin peptide in human new-onset type 1 diabetes	110	2017	science translational medicine	10.1126/scitranslmed.aaf7779	4
Alabas, O.A., Gale, C.P., Hall, M., Rutherford, M.J., Szummer, K., Lawesson, S.S., Alfredsson, J., Lindahl, B., Jernberg, T.	Sex differences in treatments, relative survival, and excess mortality following acute myocardial infarction: National cohort study using the SWEDEHEART registry	110	2017	journal of the american heart association	10.1161/JAHA.117.007123	4
Schuch, F.B., Vancampfort, D., Firth, J., Rosenbaum, S., Ward, P.B., Silva, E.S., Hallgren, M., De Leon, A.P., Dunn, A.L., Deslandes, A.C., Fleck, M.P., Carvalho, A.F., Stubbs, B.	Physical activity and incident depression: A meta-analysis of prospective cohort studies	110	2018	american journal of psychiatry	10.1176/appi.ajp.2018.17111194	4
Sommers, B.D., Gawande, A.A., Baicker, K.	Health insurance coverage and health — What the recent evidence tells us	110	2017	new england journal of medicine	10.1056/NEJMsb1706645	4
Smith G.I., Yoshino J., Kelly S.C., Reeds D.N., Okunade A., Patterson B.W., Klein S., Mittendorfer B.	High-Protein Intake during Weight Loss Therapy Eliminates the Weight-Loss-Induced Improvement in Insulin Action in Obese Postmenopausal Women	110	2016	cell reports	10.1016/j.celrep.2016.09.047	3
Sidani J.E., Shensa A., Hoffman B., Hanmer J., Primack B.A.	The Association between Social Media Use and Eating Concerns among US Young Adults	110	2016	journal of the academy of nutrition and dietetics	10.1016/j.jand.2016.03.021	3
Viennois E., Merlin D., Gewirtz A.T., Chassaing B.	Dietary emulsifier-induced low-grade inflammation promotes colon carcinogenesis	110	2017	cancer research	10.1158/0008-5472.CAN-16-1359	3
Griffiths R.R., Johnson M.W., Carducci M.A., Umbricht A., Richards W.A., Richards B.D., Cosimano M.P., Klinedinst M.A.	Psilocybin produces substantial and sustained decreases in depression and anxiety in patients with life-threatening cancer: A randomized double-blind trial	110	2016	journal of psychopharmacology	10.1177/0269881116675513	3
Karagas, M.R., Punshon, T., Sayarath, V., Jackson, B.P., Folt, C.L., Cottingham, K.L.	Association of rice and rice-product consumption with arsenic exposure early in life	110	2016	jama pediatrics	10.1001/jamapediatrics.2016.0120	2
Burger, J.A., Tedeschi, A., Barr, P.M., Robak, T., Owen, C., Ghia, P., Bairey, O., Hillmen, P., Bartlett, N.L., Li, J., Simpson, D., Grosicki, S., Devereux, S., McCarthy, H., Coutre, S., Quach, H., Gaidano, G., Maslyak, Z., Stevens, D.A., Janssens, A., Offner, F., Mayer, J., O'Dwyer, M., Hellmann, A., Schuh, A., Siddiqi, T., Polliack, A., Tam, C.S., Suri, D., Cheng, M., Clow, F., Styles, L., Jame…	Ibrutinib as initial therapy for patients with chronic lymphocytic leukemia	110	2015	new england journal of medicine	10.1056/NEJMoa1509388	2
Johnson, S.B., Park, H.S., Gross, C.P., Yu, J.B.	Use of alternative medicine for cancer and its impact on survival	110	2018	journal of the national cancer institute	10.1093/jnci/djx145	4
Gunderson, E.P., Lewis, C.E., Lin, Y., Sorel, M., Gross, M., Sidney, S., Jacobs, D.R., Shikany, J.M., Quesenberry, C.P.	Lactation duration and progression to diabetes in women across the childbearing years the 30-year CARDIA Study	109	2018	jama internal medicine	10.1001/jamainternmed.2017.7978	4
Chin, K., Feldmann, R.M., Tashman, J.N.	Consumption of crustaceans by megaherbivorous dinosaurs: Dietary flexibility and dinosaur life history strategies	109	2017	scientific reports	10.1038/s41598-017-11538-w	4
Dundas, C.M., McEwen, A.S., Chojnacki, M., Milazzo, M.P., Byrne, S., McElwaine, J.N., Urso, A.	Granular flows at recurring slope lineae on Mars indicate a limited role for liquid water	109	2017	nature geoscience	10.1038/s41561-017-0012-5	4
Wu, S., Powers, S., Zhu, W., Hannun, Y.A.	Substantial contribution of extrinsic risk factors to cancer development	109	2016	nature	10.1038/nature16166	2
Vågene, Å.J., Herbig, A., Campana, M.G., Robles García, N.M., Warinner, C., Sabin, S., Spyrou, M.A., Andrades Valtueña, A., Huson, D., Tuross, N., Bos, K.I., Krause, J.	Salmonella enterica genomes from victims of a major sixteenth-century epidemic in Mexico	109	2018	nature ecology and evolution	10.1038/s41559-017-0446-6	4
Nagasawa, M., Mitsui, S., En, S., Ohtani, N., Ohta, M., Sakuma, Y., Onaka, T., Mogi, K., Kikusui, T.	Oxytocin-gaze positive loop and the coevolution of human-dog bonds	109	2015	science	10.1126/science.1261022	1
Howard, S.R., Avarguès-Weber, A., Garcia, J.E., Greentree, A.D., Dyer, A.G.	Numerical ordering of zero in honey bees	109	2018	science	10.1126/science.aar4975	4
King, C.E., Wang, P.T., McCrimmon, C.M., Chou, C.C., Do, A.H., Nenadic, Z.	The feasibility of a brain-computer interface functional electrical stimulation system for the restoration of overground walking after paraplegia	109	2015	journal of neuroengineering and rehabilitation	10.1186/s12984-015-0068-7	2
Sidney S., Quesenberry C.P., Jr., Jaffe M.G., Sorel M., Nguyen-Huynh M.N., Kushi L.H., Go A.S., Rana J.S.	Recent trends in cardiovascular mortality in the United States and public health goals	109	2016	jama cardiology	10.1001/jamacardio.2016.1326	3
Kroenke C.H., Michael Y.L., Poole E.M., Kwan M.L., Nechuta S., Leas E., Caan B.J., Pierce J., Shu X.-O., Zheng Y., Chen W.Y.	Postdiagnosis social networks and breast cancer mortality in the After Breast Cancer Pooling Project	109	2017	cancer	10.1002/cncr.30440	3
Lawn W., Freeman T.P., Pope R.A., Joye A., Harvey L., Hindocha C., Mokrysz C., Moss A., Wall M.B., Bloomfield M.A., Das R.K., Morgan C.J., Nutt D.J., Curran H.V.	Acute and chronic effects of cannabinoids on effort-related decision-making and reward learning: an evaluation of the cannabis ‘amotivational’ hypotheses	109	2016	psychopharmacology	10.1007/s00213-016-4383-x	3
Abbosh C., Birkbak N.J., Wilson G.A., Jamal-Hanjani M., Constantin T., Salari R., Le Quesne J., Moore D.A., Veeriah S., Rosenthal R., Marafioti T., Kirkizlar E., Watkins T.B.K., McGranahan N., Ward S., Martinson L., Riley J., Fraioli F., Al Bakir M., Grönroos E., Zambrana F., Endozo R., Bi W.L., Fennessy F.M., Sponer N., Johnson D., Laycock J., Shafi S., Czyzewska-Khan J., Rowan A., Chambers T., …	Phylogenetic ctDNA analysis depicts early-stage lung cancer evolution	109	2017	nature	10.1038/nature22364	3
Graham R.W., Belmecheri S., Choy K., Culleton B.J., Davies L.J., Froese D., Heintzman P.D., Hritz C., Kapp J.D., Newsom L.A., Rawcliffe R., Saulnier-Talbot É., Shapiro B., Wang Y., Williams J.W., Wooller M.J.	Timing and causes of mid-Holocene mammoth extinction on St. Paul Island, Alaska	109	2016	proceedings of the national academy of sciences of the united states of america	10.1073/pnas.1604903113	3
Kingma, B., Van Marken Lichtenbelt, W.	Energy consumption in buildings and female thermal demand	109	2015	nature climate change	10.1038/nclimate2741	2
Daily-Diamond C.A., Gregg C.E., O'Reilly O.M.	The roles of impact and inertia in the failure of a shoelace knot	109	2017	proceedings of the royal society a: mathematical, physical and engineering sciences	10.1098/rspa.2016.0770	3
Broockman, D., Kalla, J.	Durably reducing transphobia: A field experiment on door-to-door canvassing	109	2016	science	10.1126/science.aad9713	2
Stefansdottir A., Johnston Z.C., Powles-Glover N., Anderson R.A., Adams I.R., Spears N.	Etoposide damages female germ cells in the developing ovary	109	2016	bmc cancer	10.1186/s12885-016-2505-9	3
Korja M., Lehto H., Juvela S., Kaprio J.	Incidence of subarachnoid hemorrhage is decreasing together with decreasing smoking rates	109	2016	neurology	10.1212/WNL.0000000000003091	3
Luciano M., Corley J., Cox S.R., Hernández M.C.V., Craig L.C.A., Dickie D.A., Karama S., Mcneill G.M., Bastin M.E., Wardlaw J.M., Deary I.J.	Mediterranean-Type diet and brain structural change from 73 to 76 years in a Scottish cohort	109	2017	neurology	10.1212/WNL.0000000000003559	3
Moore, S.C., Lee, I.-M., Weiderpass, E., Campbell, P.T., Sampson, J.N., Kitahara, C.M., Keadle, S.K., Arem, H., De Gonzalez, A.B., Hartge, P., Adami, H.-O., Blair, C.K., Borch, K.B., Boyd, E., Check, D.P., Fournier, A., Freedman, N.D., Gunter, M., Johannson, M., Khaw, K.-T., Linet, M.S., Orsini, N., Park, Y., Riboli, E., Robien, K., Schairer, C., Sesso, H., Spriggs, M., Van Dusen, R., Wolk, A., M…	Association of leisure-time physical activity with risk of 26 types of cancer in 1.44 million adults	109	2016	jama internal medicine	10.1001/jamainternmed.2016.1548	2
Amaral, S., Kessler, S.K., Levy, T.J., Gaetz, W., McAndrew, C., Chang, B., Lopez, S., Braham, E., Humpl, D., Hsia, M., Ferry, K.A., Xu, X., Elder, D., Lefkowitz, D., Feudtner, C., Thibaudeau, S., Lin, I.C., Kovach, S.J., Schwartz, E.S., Bozentka, D., Carrigan, R., Steinberg, D., Kanchwala, S., Zlotolow, D.A., Kozin, S., Jensen, F.E., Bryant, P.R., Shaked, A., Levine, M.H., Levin, L.S.	18-month outcomes of heterologous bilateral hand transplantation in a child: a case report	109	2017	the lancet child and adolescent health	10.1016/S2352-4642(17)30012-3	4
Zheng, F., Yan, L., Yang, Z., Zhong, B., Xie, W.	HbA<inf>1c</inf>, diabetes and cognitive decline: the English Longitudinal Study of Ageing	109	2018	diabetologia	10.1007/s00125-017-4541-7	4
Donny, E.C., Denlinger, R.L., Tidey, J.W., Koopmeiners, J.S., Benowitz, N.L., Vandrey, R.G., Al'Absi, M., Carmella, S.G., Cinciripini, P.M., Dermody, S.S., Drobes, D.J., Hecht, S.S., Jensen, J., Lane, T., Le, C.T., McClernon, F.J., Montoya, I.D., Murphy, S.E., Robinson, J.D., Stitzer, M.L., Strasser, A.A., Tindle, H., Hatsukami, D.K.	Randomized trial of reduced-nicotine standards for cigarettes	109	2015	new england journal of medicine	10.1056/NEJMsa1502403	2
Webster, C.R., Mahaffy, P.R., Atreya, S.K., Moores, J.E., Flesch, G.J., Malespin, C., McKay, C.P., Martinez, G., Smith, C.L., Martin-Torres, J., Gomez-Elvira, J., Zorzano, M.-P., Wong, M.H., Trainer, M.G., Steele, A., Archer, D., Sutter, B., Coll, P.J., Freissinet, C., Meslin, P.-Y., Gough, R.V., House, C.H., Pavlov, A., Eigenbrode, J.L., Glavin, D.P., Pearson, J.C., Keymeulen, D., Christensen, L…	Background levels of methane in Mars' atmosphere show strong seasonal variations	108	2018	science	10.1126/science.aaq0131	4
Bourne, R.R.A., Flaxman, S.R., Braithwaite, T., Cicinelli, M.V., Das, A., Jonas, J.B., Keeffe, J., Kempen, J.H., Leasher, J., Limburg, H., Naidoo, K., Pesudovs, K., Resnikoff, S., Silvester, A., Stevens, G.A., Tahhan, N., Wong, T.Y., Taylor, H.R., Ackland, P., Arditi, A., Barkana, Y., Bozkurt, B., Wormald, R., Bron, A., Budenz, D., Cai, F., Casson, R., Chakravarthy, U., Congdon, N., Peto, T., Cho…	Magnitude, temporal trends, and projections of the global prevalence of blindness and distance and near vision impairment: a systematic review and meta-analysis	108	2017	the lancet global health	10.1016/S2214-109X(17)30293-0	4
Montaigne, D., Marechal, X., Modine, T., Coisne, A., Mouton, S., Fayad, G., Ninni, S., Klein, C., Ortmans, S., Seunes, C., Potelle, C., Berthier, A., Gheeraert, C., Piveteau, C., Deprez, R., Eeckhoute, J., Duez, H., Lacroix, D., Deprez, B., Jegou, B., Koussa, M., Edme, J.-L., Lefebvre, P., Staels, B.	Daytime variation of perioperative myocardial injury in cardiac surgery and its prevention by Rev-Erb? antagonism: a single-centre propensity-matched cohort study and a randomised study	108	2018	the lancet	10.1016/S0140-6736(17)32132-3	4
Nieuwenhuis, M., Knight, C., Postmes, T., Haslam, S.A.	The relative benefits of green versus lean office space: Three field experiments	108	2014	journal of experimental psychology: applied	10.1037/xap0000024	1
Brandhorst, S., Choi, I.Y., Wei, M., Cheng, C.W., Sedrakyan, S., Navarrete, G., Dubeau, L., Yap, L.P., Park, R., Vinciguerra, M., Di Biase, S., Mirzaei, H., Mirisola, M.G., Childress, P., Ji, L., Groshen, S., Penna, F., Odetti, P., Perin, L., Conti, P.S., Ikeno, Y., Kennedy, B.K., Cohen, P., Morgan, T.E., Dorff, T.B., Longo, V.D.	A Periodic Diet that Mimics Fasting Promotes Multi-System Regeneration, Enhanced Cognitive Performance, and Healthspan	108	2015	cell metabolism	10.1016/j.cmet.2015.05.012	1
Parcak, S., Tuttle, C.A.	Hiding in plain sight: The discovery of a new monumental structure at Petra, Jordan, using WorldView-1 and WorldView-2 satellite imagery	108	2016	bulletin of the american schools of oriental research	10.5615/bullamerschoorie.375.0035	2
Redman, L.M., Smith, S.R., Burton, J.H., Martin, C.K., Il'yasova, D., Ravussin, E.	Metabolic Slowing and Reduced Oxidative Damage with Sustained Caloric Restriction Support the Rate of Living and Oxidative Damage Theories of Aging	108	2018	cell metabolism	10.1016/j.cmet.2018.02.019	4
Van Eldijk, T.J.B., Wappler, T., Strother, P.K., Van Der Weijst, C.M.H., Rajaei, H., Visscher, H., Van De Schootbrugge, B.	A triassic-Jurassic window into the evolution of lepidoptera	108	2018	science advances	10.1126/sciadv.1701568	4
Amundsen C.L., Richter H.E., Menefee S.A., Komesu Y.M., Arya L.A., Gregory W.T., Myers D.L., Zyczynski H.M., Vasavada S., Nolen T.L., Wallace D., Meikle S.F.	Onabotulinumtoxin a vs sacral neuromodulation on refractory urgency urinary incontinence in women: A randomized clinical trial	108	2016	jama - journal of the american medical association	10.1001/jama.2016.14617	3
Mujahid N., Liang Y., Murakami R., Choi H.G., Dobry A.S., Wang J., Suita Y., Weng Q.Y., Allouche J., Kemeny L.V., Hermann A.L., Roider E.M., Gray N.S., Fisher D.E.	A UV-Independent Topical Small-Molecule Approach for Melanin Production in Human Skin	108	2017	cell reports	10.1016/j.celrep.2017.05.042	3
Micheli, M., Farnocchia, D., Meech, K.J., Buie, M.W., Hainaut, O.R., Prialnik, D., Schörghofer, N., Weaver, H.A., Chodas, P.W., Kleyna, J.T., Weryk, R., Wainscoat, R.J., Ebeling, H., Keane, J.V., Chambers, K.C., Koschny, D., Petropoulos, A.E.	Non-gravitational acceleration in the trajectory of 1I/2017 U1 ('Oumuamua)	108	2018	nature	10.1038/s41586-018-0254-4	4
Moon H.Y., Becke A., Berron D., Becker B., Sah N., Benoni G., Janke E., Lubejko S.T., Greig N.H., Mattison J.A., Duzel E., van Praag H.	Running-Induced Systemic Cathepsin B Secretion Is Associated with Memory Function	108	2016	cell metabolism	10.1016/j.cmet.2016.05.025	3
Melina V., Craig W., Levin S.	Position of the Academy of Nutrition and Dietetics: Vegetarian Diets	108	2016	journal of the academy of nutrition and dietetics	10.1016/j.jand.2016.09.025	3
Perez-Cornago A., Appleby P.N., Pischon T., Tsilidis K.K., Tjønneland A., Olsen A., Overvad K., Kaaks R., Kühn T., Boeing H., Steffen A., Trichopoulou A., Lagiou P., Kritikou M., Krogh V., Palli D., Sacerdote C., Tumino R., Bueno-de-Mesquita H.B., Agudo A., Larrañaga N., Molina-Portillo E., Barricarte A., Chirlaque M.-D., Quirós J.R., Stattin P., Häggström C., Wareham N., Khaw K.-T., Schmidt J.A.…	Tall height and obesity are associated with an increased risk of aggressive prostate cancer: Results from the EPIC cohort study	108	2017	bmc medicine	10.1186/s12916-017-0876-7	3
Clarke C.A., Canchola A.J., Moy L.M., Neuhausen S.L., Chung N.T., Lacey J.V., Jr., Bernstein L.	Regular and low-dose aspirin, other non-steroidal anti-inflammatory medications and prospective risk of HER2-defined breast cancer: The California Teachers Study	108	2017	breast cancer research	10.1186/s13058-017-0840-7	3
Shahab L., Goniewicz M.L., Blount B.C., Brown J., McNeill A., Udeni Alwis K., Feng J., Wang L., West R.	Nicotine, carcinogen, and toxin exposure in long-Term e-cigarette and nicotine replacement therapy users	108	2017	annals of internal medicine	10.7326/M16-1107	3
Gan, W., Liu, X.-L., Yu, T., Zou, Y.-G., Li, T.-T., Wang, S., Deng, J., Wang, L.-L., Cai, J.-P.	Urinary 8-oxo-7,8-dihydroguanosine as a potential biomarker of aging	108	2018	frontiers in aging neuroscience	10.3389/fnagi.2018.00034	4
Rakova N., Kitada K., Lerchl K., Dahlmann A., Birukov A., Daub S., Kopp C., Pedchenko T., Zhang Y., Beck L., Johannes B., Marton A., Müller D.N., Rauh M., Luft F.C., Titze J.	Increased salt consumption induces body water conservation and decreases fluid intake	107	2017	journal of clinical investigation	10.1172/JCI88530	3
Rodriguez, Z.B., Perkins, S.L., Austin, C.C.	Multiple origins of green blood in New Guinea lizards	107	2018	science advances	10.1126/sciadv.aao5017	4
Giles-Corti B., Vernez-Moudon A., Reis R., Turrell G., Dannenberg A.L., Badland H., Foster S., Lowe M., Sallis J.F., Stevenson M., Owen N.	City planning and population health: a global challenge	107	2016	the lancet	10.1016/S0140-6736(16)30066-6	3
Schreiver, I., Hesse, B., Seim, C., Castillo-Michel, H., Villanova, J., Laux, P., Dreiack, N., Penning, R., Tucoulou, R., Cotte, M., Luch, A.	Synchrotron-based ?-XRF mapping and ?-FTIR microscopy enable to look into the fate and effects of tattoo pigments in human skin	107	2017	scientific reports	10.1038/s41598-017-11721-z	4
Xie Y., Bowe B., Li T., Xian H., Yan Y., Al-Aly Z.	Risk of death among users of Proton Pump Inhibitors: A longitudinal observational cohort study of United States veterans	107	2017	bmj open	10.1136/bmjopen-2016-015735	3
Ball, W.T., Alsing, J., Mortlock, D.J., Staehelin, J., Haigh, J.D., Peter, T., Tummon, F., Stübi, R., Stenke, A., Anderson, J., Bourassa, A., Davis, S.M., Degenstein, D., Frith, S., Froidevaux, L., Roth, C., Sofieva, V., Wang, R., Wild, J., Yu, P., Ziemke, J.R., Rozanov, E.V.	Evidence for a continuous decline in lower stratospheric ozone offsetting ozone layer recovery	107	2018	atmospheric chemistry and physics	10.5194/acp-18-1379-2018	4
Jaleta, K.T., Hill, S.R., Birgersson, G., Tekie, H., Ignell, R.	Chicken volatiles repel host-seeking malaria mosquitoes	107	2016	malaria journal	10.1186/s12936-016-1386-3	2
Mallon, J.C., Ott, C.J., Larson, P.L., Iuliano, E.M., Evans, D.C.	Spiclypeus shipporum gen. et sp. nov., a boldly audacious new chasmosaurine ceratopsid (Dinosauria: Ornithischia) from the Judith River Formation (Upper Cretaceous: Campanian) of Montana, USA	107	2016	plos one	10.1371/journal.pone.0154218	2
Tobias, D.K., Chen, M., Manson, J.E., Ludwig, D.S., Willett, W., Hu, F.B.	Effect of low-fat diet interventions versus other diet interventions on long-term weight change in adults: A systematic review and meta-analysis	107	2015	the lancet diabetes and endocrinology	10.1016/S2213-8587(15)00367-8	2
Yang, Y., He, S., Wang, Q., Li, F., Kwak, M.-J., Chen, S., O'Connell, D., Zhang, T., Pirooz, S.D., Jeon, Y., Chimge, N.-O., Frenkel, B., Choi, Y., Aldrovandi, G.M., Oh, B.-H., Yuan, Z., Liang, C.	Autophagic UVRAG Promotes UV-Induced Photolesion Repair by Activation of the CRL4<sup>DDB2</sup> E3 Ligase	107	2016	molecular cell	10.1016/j.molcel.2016.04.014	2
Ide, M., Harris, M., Stevens, A., Sussams, R., Hopkins, V., Culliford, D., Fuller, J., Ibbett, P., Raybould, R., Thomas, R., Puenter, U., Teeling, J., Perry, V.H., Holmes, C.	Periodontitis and cognitive decline in Alzheimer's disease	107	2016	plos one	10.1371/journal.pone.0151081	2
López-Teijón, M., García-Faura, Á., Prats-Galino, A.	Fetal facial expression in response to intravaginal music emission	107	2015	ultrasound	10.1177/1742271X15609367	2
Miranda H.A.D., II, Costa M.C., Frazão M.A.M., Simão N., Franchischini S., Moshfeghi D.M.	Expanded Spectrum of Congenital Ocular Findings in Microcephaly with Presumed Zika Infection	107	2016	ophthalmology	10.1016/j.ophtha.2016.05.001	3
Perreault K., Bauman A., Johnson N., Britton A., Rangul V., Stamatakis E.	Does physical activity moderate the association between alcohol drinking and all-cause, cancer and cardiovascular diseases mortality? A pooled analysis of eight British population cohorts	107	2017	british journal of sports medicine	10.1136/bjsports-2016-096194	3
Mearns D.L., Parham D., Frohlich B.	A Portuguese East Indiaman from the 1502–1503 Fleet of Vasco da Gama off Al Hallaniyah Island, Oman: an interim report	107	2016	international journal of nautical archaeology	10.1111/1095-9270.12175	3
Salisbury S.W., Romilio A., Herne M.C., Tucker R.T., Nair J.P.	The Dinosaurian Ichnofauna of the Lower Cretaceous (Valanginian–Barremian) Broome Sandstone of the Walmadany Area (James Price Point), Dampier Peninsula, Western Australia	107	2016	journal of vertebrate paleontology	10.1080/02724634.2016.1269539	3
Altwegg, K., Balsiger, H., Bar-Nun, A., Berthelier, J.J., Bieler, A., Bochsler, P., Briois, C., Calmonte, U., Combi, M., De Keyser, J., Eberhardt, P., Fiethe, B., Fuselier, S., Gasc, S., Gombosi, T.I., Hansen, K.C., Hässig, M., Jäckel, A., Kopp, E., Korth, A., LeRoy, L., Mall, U., Marty, B., Mousis, O., Neefs, E., Owen, T., Rème, H., Rubin, M., Sémon, T., Tzou, C.-Y., Waite, H., Wurz, P.	67P/Churyumov-Gerasimenko, a Jupiter family comet with a high D/H ratio	107	2015	science	10.1126/science.1261952	1
Ameen Z.S., Chounthirath T., Smith G.A., Jatana K.R.	Pediatric Cotton-Tip Applicator-Related Ear Injury Treated in United States Emergency Departments, 1990-2010	107	2017	journal of pediatrics	10.1016/j.jpeds.2017.03.049	3
Weiss, M.C., Sousa, F.L., Mrnjavac, N., Neukirchen, S., Roettger, M., Nelson-Sathi, S., Martin, W.F.	The physiology and habitat of the last universal common ancestor	107	2016	nature microbiology	10.1038/nmicrobiol.2016.116	2
Renner, F., Kersbergen, I., Field, M., Werthmann, J.	Dutch courage? Effects of acute alcohol consumption on self-ratings and observer ratings of foreign language skills	107	2018	journal of psychopharmacology	10.1177/0269881117735687	4
Deryabina, T.G., Kuchmel, S.V., Nagorskaya, L.L., Hinton, T.G., Beasley, J.C., Lerebours, A., Smith, J.T.	Long-term census data reveal abundant wildlife populations at Chernobyl	107	2015	current biology	10.1016/j.cub.2015.08.017	2
Albert, S., Leon, J.X., Grinham, A.R., Church, J.A., Gibbes, B.R., Woodroffe, C.D.	Interactions between sea-level rise and wave exposure on reef island dynamics in the Solomon Islands	107	2016	environmental research letters	10.1088/1748-9326/11/5/054011	2
Ravnskov, U., Diamond, D.M., Hama, R., Hamazaki, T., Hammarskjöld, B., Hynes, N., Kendrick, M., Langsjoen, P.H., Malhotra, A., Mascitelli, L., McCully, K.S., Ogushi, Y., Okuyama, H., Rosch, P.J., Schersten, T., Sultan, S., Sundberg, R.	Lack of an association or an inverse association between low-density-lipoprotein cholesterol and mortality in the elderly: A systematic review	107	2016	bmj open	10.1136/bmjopen-2015-010401	2
Grinshteyn, E., Hemenway, D.	Violent Death Rates: The US Compared with Other High-income OECD Countries, 2010	107	2016	american journal of medicine	10.1016/j.amjmed.2015.10.025	2
Connerney J.E.P., Adriani A., Allegrini F., Bagenal F., Bolton S.J., Bonfond B., Cowley S.W.H., Gerard J.-C., Gladstone G.R., Grodent D., Hospodarsky G., Jorgensen J.L., Kurth W.S., Levin S.M., Mauk B., McComas D.J., Mura A., Paranicas C., Smith E.J., Thorne R.M., Valek P., Waite J.	Jupiter's magnetosphere and aurorae observed by the Juno spacecraft during its first polar orbits	106	2017	science	10.1126/science.aam5928	3
Pavli?ev M., Wagner G.	The Evolutionary Origin of Female Orgasm	106	2016	journal of experimental zoology part b: molecular and developmental evolution	10.1002/jez.b.22690	3
Gandhi, L., Rodríguez-Abreu, D., Gadgeel, S., Esteban, E., Felip, E., De Angelis, F., Domine, M., Clingan, P., Hochmair, M.J., Powell, S.F., Cheng, S.Y.-S., Bischoff, H.G., Peled, N., Grossi, F., Jennens, R.R., Reck, M., Hui, R., Garon, E.B., Boyer, M., Rubio-Viqueira, B., Novello, S., Kurata, T., Gray, J.E., Vida, J., Wei, Z., Yang, J., Raftopoulos, H., Pietanza, M.C., Garassino, M.C.	Pembrolizumab plus chemotherapy in metastatic non-small-cell lung cancer	106	2018	new england journal of medicine	10.1056/NEJMoa1801005	4
Liu, Y., Wheaton, A.G., Chapman, D.P., Cunningham, T.J., Lu, H., Croft, J.B.	Prevalence of healthy sleep duration among adults — United states, 2014	106	2016	morbidity and mortality weekly report	10.15585/mmwr.mm6506a1	2
Roberts, J.A., David, M.E.	My life has become a major distraction from my cell phone: Partner phubbing and relationship satisfaction among romantic partners	106	2016	computers in human behavior	10.1016/j.chb.2015.07.058	2
Lonn, E.M., Bosch, J., López-Jaramillo, P., Zhu, J., Liu, L., Pais, P., Diaz, R., Xavier, D., Sliwa, K., Dans, A., Avezum, A., Piegas, L.S., Keltai, K., Keltai, M., Chazova, I., Peters, R.J.G., Held, C., Yusoff, K., Lewis, B.S., Jansky, P., Parkhomenko, A., Khunti, K., Toff, W.D., Reid, C.M., Varigos, J., Leiter, L.A., Molina, D.I., McKelvie, R., Pogue, J., Wilkinson, J., Jung, H., Dagenais, G., …	Blood-pressure lowering in intermediate-risk persons without cardiovascular disease	106	2016	new england journal of medicine	10.1056/NEJMoa1600175	2
Young L.A., Buse J.B., Weaver M.A., Vu M.B., Mitchell C.M., Blakeney T., Grimm K., Rees J., Niblock F., Donahue K.E.	Glucose self-monitoring in non-insulin-treated patients with type 2 diabetes in primary care settings: A randomized trial	106	2017	jama internal medicine	10.1001/jamainternmed.2017.1233	3
Perkin, M.R., Logan, K., Marrs, T., Radulovic, S., Craven, J., Flohr, C., Lack, G.	Enquiring about Tolerance (EAT) study: Feasibility of an early allergenic food introduction regimen	106	2016	journal of allergy and clinical immunology	10.1016/j.jaci.2015.12.1322	2
Mendez, F.L., Poznik, G.D., Castellano, S., Bustamante, C.D.	The Divergence of Neandertal and Modern Human y Chromosomes	106	2016	american journal of human genetics	10.1016/j.ajhg.2016.02.023	2
Chen, Y., Trovão, N.S., Wang, G., Zhao, W., He, P., Zhou, H., Mo, Y., Wei, Z., Ouyang, K., Huang, W., García-Sastre, A., Nelson, M.I.	Emergence and evolution of novel reassortant influenza a viruses in canines in southern China	106	2018	mbio	10.1128/mBio.00909-18	4
Postberg, F., Khawaja, N., Abel, B., Choblet, G., Glein, C.R., Gudipati, M.S., Henderson, B.L., Hsu, H.-W., Kempf, S., Klenner, F., Moragas-Klostermeyer, G., Magee, B., Nölle, L., Perry, M., Reviol, R., Schmidt, J., Srama, R., Stolz, F., Tobie, G., Trieloff, M., Waite, J.H.	Macromolecular organic compounds from the depths of Enceladus	106	2018	nature	10.1038/s41586-018-0246-4	4
Carleton, T.A.	Crop-damaging temperatures increase suicide rates in India	106	2017	proceedings of the national academy of sciences of the united states of america	10.1073/pnas.1701354114	4
Atkins H.L., Bowman M., Allan D., Anstee G., Arnold D.L., Bar-Or A., Bence-Bruckler I., Birch P., Bredeson C., Chen J., Fergusson D., Halpenny M., Hamelin L., Huebsch L., Hutton B., Laneuville P., Lapierre Y., Lee H., Martin L., McDiarmid S., O'Connor P., Ramsay T., Sabloff M., Walker L., Freedman M.S.	Immunoablation and autologous haemopoietic stem-cell transplantation for aggressive multiple sclerosis: a multicentre single-group phase 2 trial	106	2016	the lancet	10.1016/S0140-6736(16)30169-6	3
Varshavsky J.R., Zota A.R., Woodruff T.J.	A Novel Method for Calculating Potency-Weighted Cumulative Phthalates Exposure with Implications for Identifying Racial/Ethnic Disparities among U.S. Reproductive-Aged Women in NHANES 2001-2012	106	2016	environmental science and technology	10.1021/acs.est.6b00522	3
Knolle, F., Goncalves, R.P., Jennifer Morton, A.	Sheep recognize familiar and unfamiliar human faces from two-dimensional images	106	2017	royal society open science	10.1098/rsos.171228	4
Hoppe, S., Loetscher, T., Morey, S.A., Bulling, A.	Eye movements during everyday behavior predict personality traits	106	2018	frontiers in human neuroscience	10.3389/fnhum.2018.00105	4
Hersh E.D., Goldenberg M.N.	Democratic and Republican physicians provide different care on politicized health issues	106	2016	proceedings of the national academy of sciences of the united states of america	10.1073/pnas.1606609113	3
Radesky, J.S., Kistin, C., Eisenberg, S., Gross, J., Block, G., Zuckerman, B., Silverstein, M.	Parent Perspectives on Their Mobile Technology Use: The Excitement and Exhaustion of Parenting while Connected	106	2016	journal of developmental and behavioral pediatrics	10.1097/DBP.0000000000000357	2
Moslehi J.J.	Cardiovascular toxic effects of targeted cancer therapies	106	2016	new england journal of medicine	10.1056/NEJMra1100265	3
Abraham J., Vasu K.S., Williams C.D., Gopinadhan K., Su Y., Cherian C.T., Dix J., Prestat E., Haigh S.J., Grigorieva I.V., Carbone P., Geim A.K., Nair R.R.	Tunable sieving of ions using graphene oxide membranes	106	2017	nature nanotechnology	10.1038/nnano.2017.21	3
Garber, J.M., Maurya, S., Hernandez, J.-A., Duncan, M.S., Zeng, L., Zhang, H.L., Faul, U., McCammon, C., Montagner, J.-P., Moresi, L., Romanowicz, B.A., Rudnick, R.L., Stixrude, L.	Multidisciplinary Constraints on the Abundance of Diamond and Eclogite in the Cratonic Lithosphere	106	2018	geochemistry, geophysics, geosystems	10.1029/2018GC007534	4
Feigin, C.Y., Newton, A.H., Doronina, L., Schmitz, J., Hipsley, C.A., Mitchell, K.J., Gower, G., Llamas, B., Soubrier, J., Heider, T.N., Menzies, B.R., Cooper, A., O'Neill, R.J., Pask, A.J.	Genome of the Tasmanian tiger provides insights into the evolution and demography of an extinct marsupial carnivore	106	2018	nature ecology and evolution	10.1038/s41559-017-0417-y	4
Felder, J.N., Baer, R.J., Rand, L., Jelliffe-Pawlowski, L.L., Prather, A.A.	Sleep Disorder Diagnosis during Pregnancy and Risk of Preterm Birth	105	2017	obstetrics and gynecology	10.1097/AOG.0000000000002132	4
Killin L.O.J., Starr J.M., Shiue I.J., Russ T.C.	Environmental risk factors for dementia: a systematic review	105	2016	bmc geriatrics	10.1186/s12877-016-0342-y	3
Poore, J., Nemecek, T.	Reducing food’s environmental impacts through producers and consumers	105	2018	science	10.1126/science.aaq0216	4
Beard, D.J., Rees, J.L., Cook, J.A., Rombach, I., Cooper, C., Merritt, N., Shirkey, B.A., Donovan, J.L., Gwilym, S., Savulescu, J., Moser, J., Gray, A., Jepson, M., Tracey, I., Judge, A., Wartolowska, K., Carr, A.J., Ahrens, P., Baldwick, C., Brinsden, M., Brownlow, H., Burton, D., Butt, M.S., Carr, A., Charalambous, C.P., Conboy, V., Dennell, L., Donaldson, O., Drew, S., Dwyer, A., Gidden, D., H…	Arthroscopic subacromial decompression for subacromial shoulder pain (CSAW): a multicentre, pragmatic, parallel group, placebo-controlled, three-group, randomised surgical trial	105	2018	the lancet	10.1016/S0140-6736(17)32457-1	4
Gramling R., Fiscella K., Xing G., Hoerger M., Duberstein P., Plumb S., Mohile S., Fenton J.J., Tancredi D.J., Kravitz R.L., Epstein R.M.	Determinants of patient-oncologist prognostic discordance in advanced cancer	105	2016	jama oncology	10.1001/jamaoncol.2016.1861	3
Epstein, R., Robertson, R.E.	The search engine manipulation effect (SEME) and its possible impact on the outcomes of elections	105	2015	proceedings of the national academy of sciences of the united states of america	10.1073/pnas.1419828112	2
Kivimäki, M., Jokela, M., Nyberg, S.T., Singh-Manoux, A., Fransson, E.I., Alfredsson, L., Bjorner, J.B., Borritz, M., Burr, H., Casini, A., Clays, E., De Bacquer, D., Dragano, N., Erbel, R., Geuskens, G.A., Hamer, M., Hooftman, W.E., Houtman, I.L., Jöckel, K.-H., Kittel, F., Knutsson, A., Koskenvuo, M., Lunau, T., Madsen, I.E.H., Nielsen, M.L., Nordin, M., Oksanen, T., Pejtersen, J.H., Pentti, J.…	Long working hours and risk of coronary heart disease and stroke: A systematic review and meta-analysis of published and unpublished data for 603 838 individuals	105	2015	the lancet	10.1016/S0140-6736(15)60295-1	2
Liu-Ambrose T., Best J.R., Davis J.C., Eng J.J., Lee P.E., Jacova C., Boyd L.A., Brasher P.M., Munkacsy M., Cheung W., Hsiung G.-Y.R.	Aerobic exercise and vascular cognitive impairment	105	2016	neurology	10.1212/WNL.0000000000003332	3
Kumar, S., Hossain, J., Nader, N., Aguirre, R., Sriram, S., Babu Balagopal, P.	Decreased circulating levels of spexin in obese children	105	2016	journal of clinical endocrinology and metabolism	10.1210/jc.2016-1177	2
van der Wiel K., Kapnick S.B., Vecchi G.A.	Shifting patterns of mild weather in response to projected radiative forcing	105	2017	climatic change	10.1007/s10584-016-1885-9	3
Emineke S., Cooper A.J., Fouch S., Birch B.R., Lwaleed B.A.	Diluted honey inhibits biofilm formation: Potential application in urinary catheter management?	105	2017	journal of clinical pathology	10.1136/jclinpath-2015-203546	3
Smith, P., Ma, H., Glazier, R.H., Gilbert-Ouimet, M., Mustard, C.	The Relationship between Occupational Standing and Sitting and Incident Heart Disease over a 12-Year Period in Ontario, Canada	105	2018	american journal of epidemiology	10.1093/aje/kwx298	4
Paules C.I., Fauci A.S.	Yellow fever - Once again on the radar screen in the Americas	105	2017	new england journal of medicine	10.1056/NEJMp1702172	3
Xiao S., Coppeta J.R., Rogers H.B., Isenberg B.C., Zhu J., Olalekan S.A., McKinnon K.E., Dokic D., Rashedi A.S., Haisenleder D.J., Malpani S.S., Arnold-Murray C.A., Chen K., Jiang M., Bai L., Nguyen C.T., Zhang J., Laronda M.M., Hope T.J., Maniar K.P., Pavone M.E., Avram M.J., Sefton E.C., Getsios S., Burdette J.E., Kim J.J., Borenstein J.T., Woodruff T.K.	A microfluidic culture model of the human reproductive tract and 28-day menstrual cycle	105	2017	nature communications	10.1038/ncomms14584	3
Overland J.E., Dethloff K., Francis J.A., Hall R.J., Hanna E., Kim S.-J., Screen J.A., Shepherd T.G., Vihma T.	Nonlinear response of mid-latitude weather to the changing Arctic	105	2016	nature climate change	10.1038/nclimate3121	3
Lauer, N.E., Harkness, J.S., Vengosh, A.	Brine Spills Associated with Unconventional Oil Development in North Dakota	105	2016	environmental science and technology	10.1021/acs.est.5b06349	2
Kelleher, K.J., Cooper, J., Deans, K., Carr, P., Brilli, R.J., Allen, S., Gardner, W.	Cost saving and quality of care in a pediatric accountable care organization	105	2015	pediatrics	10.1542/peds.2014-2725	1
Potier, C., Laprévote, V., Dubois-Arber, F., Cottencin, O., Rolland, B.	Supervised injection services: What has been demonstrated? A systematic literature review	105	2014	drug and alcohol dependence	10.1016/j.drugalcdep.2014.10.012	1
Marzo, A., Seah, S.A., Drinkwater, B.W., Sahoo, D.R., Long, B., Subramanian, S.	Holographic acoustic elements for manipulation of levitated objects	105	2015	nature communications	10.1038/ncomms9661	2
De Wit, J., Wakeford, H.R., Lewis, N.K., Delrez, L., Gillon, M., Selsis, F., Leconte, J., Demory, B.-O., Bolmont, E., Bourrier, V., Burgasser, A.J., Grimm, S., Jehin, E., Lederer, S.M., Owen, J.E., Stamenkovi?, V., Triaud, A.H.M.J.	Atmospheric reconnaissance of the habitable-zone Earth-sized planets orbiting TRAPPIST-1	105	2018	nature astronomy	10.1038/s41550-017-0374-z	4
Li, S., Vogt, D.M., Rus, D., Wood, R.J.	Fluid-driven origami-inspired artificial muscles	105	2017	proceedings of the national academy of sciences of the united states of america	10.1073/pnas.1713450114	4
Lahr, M.M., Rivera, F., Power, R.K., Mounier, A., Copsey, B., Crivellaro, F., Edung, J.E., Fernandez, J.M.M., Kiarie, C., Lawrence, J., Leakey, A., Mbua, E., Miller, H., Muigai, A., Mukhongo, D.M., Van Baelen, A., Wood, R., Schwenninger, J.-L., Grün, R., Achyuthan, H., Wilshaw, A., Foley, R.A.	Inter-group violence among early Holocene hunter-gatherers of West Turkana, Kenya	105	2016	nature	10.1038/nature16477	2
Bengtson S., Sallstedt T., Belivanova V., Whitehouse M.	Three-dimensional preservation of cellular and subcellular structures suggests 1.6 billion-year-old crown-group red algae	105	2017	plos biology	10.1371/journal.pbio.2000735	3
Matter, J.M., Stute, M., Snæbjörnsdottir, S.Ó., Oelkers, E.H., Gislason, S.R., Aradottir, E.S., Sigfusson, B., Gunnarsson, I., Sigurdardottir, H., Gunnlaugsson, E., Axelsson, G., Alfredsson, H.A., Wolff-Boenisch, D., Mesfin, K., Taya, D.F.D.L.R., Hall, J., Dideriksen, K., Broecker, W.S.	Rapid carbon mineralization for permanent disposal of anthropogenic carbon dioxide emissions	104	2016	science	10.1126/science.aad8132	2
DeSantis, C.E., Ma, J., Goding Sauer, A., Newman, L.A., Jemal, A.	Breast cancer statistics, 2017, racial disparity in mortality by state	104	2017	ca cancer journal for clinicians	10.3322/caac.21412	4
Pardee, K., Green, A.A., Takahashi, M.K., Braff, D., Lambert, G., Lee, J.W., Ferrante, T., Ma, D., Donghia, N., Fan, M., Daringer, N.M., Bosch, I., Dudley, D.M., O'Connor, D.H., Gehrke, L., Collins, J.J.	Rapid, Low-Cost Detection of Zika Virus Using Programmable Biomolecular Components	104	2016	cell	10.1016/j.cell.2016.04.059	2
Jung, E.H., Walsh-Childers, K., Kim, H.-S.	Factors influencing the perceived credibility of diet-nutrition information web sites	104	2016	computers in human behavior	10.1016/j.chb.2015.11.044	2
Joel, S., Eastwick, P.W., Finkel, E.J.	Is Romantic Desire Predictable? Machine Learning Applied to Initial Romantic Attraction	104	2017	psychological science	10.1177/0956797617714580	4
Zhang, Y., Kim, M.S., Jia, B., Yan, J., Zuniga-Hertz, J.P., Han, C., Cai, D.	Hypothalamic stem cells control ageing speed partly through exosomal miRNAs	104	2017	nature	10.1038/nature23282	4
Gallego-Perez, D., Pal, D., Ghatak, S., Malkoc, V., Higuita-Castro, N., Gnyawali, S., Chang, L., Liao, W.-C., Shi, J., Sinha, M., Singh, K., Steen, E., Sunyecz, A., Stewart, R., Moore, J., Ziebro, T., Northcutt, R.G., Homsy, M., Bertani, P., Lu, W., Roy, S., Khanna, S., Rink, C., Sundaresan, V.B., Otero, J.J., Lee, L.J., Sen, C.K.	Topical tissue nano-transfection mediates non-viral stroma reprogramming and rescue	104	2017	nature nanotechnology	10.1038/nnano.2017.134	4
Urban, M.C.	Accelerating extinction risk from climate change	104	2015	science	10.1126/science.aaa4984	1
McMurray, J.J.V., Packer, M., Desai, A.S., Gong, J., Lefkowitz, M.P., Rizkala, A.R., Rouleau, J.L., Shi, V.C., Solomon, S.D., Swedberg, K., Zile, M.R.	Angiotensin-neprilysin inhibition versus enalapril in heart failure	104	2014	new england journal of medicine	10.1056/NEJMoa1409077	1
Schnohr, P., O'Keefe, J.H., Marott, J.L., Lange, P., Jensen, G.B.	Dose of jogging and long-term mortality: The Copenhagen City heart study	104	2015	journal of the american college of cardiology	10.1016/j.jacc.2014.11.023	1
Osuna C.E., Lim S.-Y., Deleage C., Griffin B.D., Stein D., Schroeder L.T., Omange R., Best K., Luo M., Hraber P.T., Andersen-Elyard H., Ojeda E.F.C., Huang S., Vanlandingham D.L., Higgs S., Perelson A.S., Estes J.D., Safronetz D., Lewis M.G., Whitney J.B.	Zika viral dynamics and shedding in rhesus and cynomolgus macaques	104	2016	nature medicine	10.1038/nm.4206	3
Sprecher, K.E., Koscik, R.L., Carlsson, C.M., Zetterberg, H., Blennow, K., Okonkwo, O.C., Sager, M.A., Asthana, S., Johnson, S.C., Benca, R.M., Bendlin, B.B.	Poor sleep is associated with CSF biomarkers of amyloid pathology in cognitively normal adults	104	2017	neurology	10.1212/WNL.0000000000004171	4
Thangamani S., Huang J., Hart C.E., Guzman H., Tesh R.B.	Vertical transmission of zika virus in aedes aegypti mosquitoes	104	2016	american journal of tropical medicine and hygiene	10.4269/ajtmh.16-0448	3
Jackson M.D., Mulcahy S.R., Chen H., Li Y., Li Q., Cappelletti P., Wenk H.-R.	Phillipsite and Al-tobermorite mineral cements produced through low-temperature water-rock reactions in Roman marine concrete	104	2017	american mineralogist	10.2138/am-2017-5993CCBY	3
Felmlee D., Faris R.	Toxic Ties: Networks of Friendship, Dating, and Cyber Victimization	104	2016	social psychology quarterly	10.1177/0190272516656585	3
Fowler K.A., Dahlberg L.L., Haileyesus T., Gutierrez C., Bacon S.	Childhood firearm injuries in the United States	104	2017	pediatrics	10.1542/peds.2016-3486	3
Rodriguez, J.A.P., Fairen, A.G., Tanaka, K.L., Zarroca, M., Linares, R., Platz, T., Komatsu, G., Miyamoto, H., Kargel, J.S., Yan, J., Gulick, V., Higuchi, K., Baker, V.R., Glines, N.	Tsunami waves extensively resurfaced the shorelines of an early Martian ocean	104	2016	scientific reports	10.1038/srep25106	2
Kalff F.E., Rebergen M.P., Fahrenfort E., Girovsky J., Toskovic R., Lado J.L., Fernández-Rossier J., Otte A.F.	A kilobyte rewritable atomic memory	104	2016	nature nanotechnology	10.1038/nnano.2016.131	3
Zhao J., Stockwell T., Roemer A., Chikritzhs T.	Is alcohol consumption a risk factor for prostate cancer? A systematic review and meta-analysis	104	2016	bmc cancer	10.1186/s12885-016-2891-z	3
Rougier, H., Crevecoeur, I., Beauval, C., Posth, C., Flas, D., Wißing, C., Furtwängler, A., Germonpré, M., Gómez-Olivencia, A., Semal, P., Van Der Plicht, J., Bocherens, H., Krause, J.	Neandertal cannibalism and Neandertal bones used as tools in Northern Europe	104	2016	scientific reports	10.1038/srep29005	2
Coccaro, E.F., Lee, R., Groer, M.W., Can, A., Coussons-Read, M., Postolache, T.T.	Toxoplasma gondii infection: Relationship with aggression in psychiatric subjects	104	2016	journal of clinical psychiatry	10.4088/JCP.14m09621	2
Campbell P.T., Newton C.C., Freedman N.D., Koshiol J., Alavanja M.C., Freeman L.E.B., Buring J.E., Chan A.T., Chong D.Q., Datta M., Gaudet M.M., Gaziano J.M., Giovannucci E.L., Graubard B.I., Hollenbeck A.R., King L., Lee I.M., Linet M.S., Palmer J.R., Petrick J.L., Poynter J.N., Purdue M.P., Robien K., Rosenberg L., Sahasrabuddhe V.V., Schairer C., Sesso H.D., Sigurdson A.J., Stevens V.L., Wacta…	Body mass index, waist circumference, diabetes, and risk of liver cancer for U.S. adults	104	2016	cancer research	10.1158/0008-5472.CAN-16-0787	3
Rubinstein, M.L., Delucchi, K., Benowitz, N.L., Ramo, D.E.	Adolescent exposure to toxic volatile organic chemicals from e-cigarettes	104	2018	pediatrics	10.1542/peds.2017-3557	4
Ryu D., Mouchiroud L., Andreux P.A., Katsyuba E., Moullan N., Nicolet-Dit-F‚lix A.A., Williams E.G., Jha P., Lo Sasso G., Huzard D., Aebischer P., Sandi C., Rinsch C., Auwerx J.	Urolithin A induces mitophagy and prolongs lifespan in C. elegans and increases muscle function in rodents	103	2016	nature medicine	10.1038/nm.4132	3
Zhang J., Brackbill D., Yang S., Becker J., Herbert N., Centola D.	Support or competition? How online social networks increase physical activity: A randomized controlled trial	103	2016	preventive medicine reports	10.1016/j.pmedr.2016.08.008	3
Krupenye C., Kano F., Hirata S., Call J., Tomasello M.	Great apes anticipate that other individuals will act according to false beliefs	103	2016	science	10.1126/science.aaf8110	3
Hiam L., Dorling D., Harrison D., McKee M.	Why has mortality in England and Wales been increasing? An iterative demographic analysis	103	2017	journal of the royal society of medicine	10.1177/0141076817693599	3
Schmitz, B., Yin, Q.-Z., Sanborn, M.E., Tassinari, M., Caplan, C.E., Huss, G.R.	A new type of solar-system material recovered from Ordovician marine limestone	103	2016	nature communications	10.1038/ncomms11851	2
Kazikdas, K.C., Dirik, M.A.	Button magnets in the nasal cavity	103	2017	new england journal of medicine	10.1056/NEJMicm1708934	4
Clark, P.U., Shakun, J.D., Marcott, S.A., Mix, A.C., Eby, M., Kulp, S., Levermann, A., Milne, G.A., Pfister, P.L., Santer, B.D., Schrag, D.P., Solomon, S., Stocker, T.F., Strauss, B.H., Weaver, A.J., Winkelmann, R., Archer, D., Bard, E., Goldner, A., Lambeck, K., Pierrehumbert, R.T., Plattner, G.-K.	Consequences of twenty-first-century policy for multi-millennial climate and sea-level change	103	2016	nature climate change	10.1038/nclimate2923	2
Liu, W., Martinón-Torres, M., Cai, Y.-J., Xing, S., Tong, H.-W., Pei, S.-W., Sier, M.J., Wu, X.-H., Edwards, R.L., Cheng, H., Li, Y.-Y., Yang, X.-X., De Castro, J.M.B., Wu, X.-J.	The earliest unequivocally modern humans in southern China	103	2015	nature	10.1038/nature15696	2
Pounis G., Tabolacci C., Costanzo S., Cordella M., Bonaccio M., Rago L., D'Arcangelo D., Filippo Di Castelnuovo A., de Gaetano G., Donati M.B., Iacoviello L., Facchiano F., on behalf of the Moli-sani study investigators	Reduction by coffee consumption of prostate cancer risk: Evidence from the Moli-sani cohort and cellular models	103	2017	international journal of cancer	10.1002/ijc.30720	3
Varma, R., Wen, G., Jiang, X., Hsu, C., Torres, M., Klein, R., Azen, S.P., McKean-Cowdin, R., Dinh, D., Jiang, R., Sun, J., Wang, D., Wang, Y.P., Wong, J., Wu, S., Desai, R., John, L.V., Cheng, M., Meuer, S.M., Sommer, A., Coleman, A., Han, D., Hanis, C., Wideroff, L., Young, T.	Prevalence of diabetic retinopathy in adult Chinese American individuals: The Chinese American eye study	103	2016	jama ophthalmology	10.1001/jamaophthalmol.2016.0445	2
Heisz, J.J., Clark, I.B., Bonin, K., Paolucci, E.M., Michalski, B., Becker, S., Fahnestock, M.	The effects of physical exercise and cognitive training on memory and neurotrophic factors	103	2017	journal of cognitive neuroscience	10.1162/jocn_a_01164	4
DiFeliceantonio, A.G., Coppin, G., Rigoux, L., Edwin Thanarajah, S., Dagher, A., Tittgemeyer, M., Small, D.M.	Supra-Additive Effects of Combining Fat and Carbohydrate on Food Reward	103	2018	cell metabolism	10.1016/j.cmet.2018.05.018	4
Dzogang, F., Lightman, S., Cristianini, N.	Diurnal variations of psychometric indicators in twitter content	103	2018	plos one	10.1371/journal.pone.0197002	4
Cau, A., Beyrand, V., Voeten, D.F.A.E., Fernandez, V., Tafforeau, P., Stein, K., Barsbold, R., Tsogtbaatar, K., Currie, P.J., Godefroit, P.	Synchrotron scanning reveals amphibious ecomorphology in a new clade of bird-like dinosaurs	103	2017	nature	10.1038/nature24679	4
Louveau, A., Smirnov, I., Keyes, T.J., Eccles, J.D., Rouhani, S.J., Peske, J.D., Derecki, N.C., Castle, D., Mandell, J.W., Lee, K.S., Harris, T.H., Kipnis, J.	Structural and functional features of central nervous system lymphatic vessels	103	2015	nature	10.1038/nature14432	1
Pease, A.S., Fleming, P.J., Hauck, F.R., Moon, R.Y., Horne, R.S.C., L'hoir, M.P., Ponsonby, A.-L., Blair, P.S.	Swaddling and the risk of sudden infant death syndrome: A Meta-analysis	103	2016	pediatrics	10.1542/peds.2015-3275	2
Morris, J.L., Puttick, M.N., Clark, J.W., Edwards, D., Kenrick, P., Pressel, S., Wellman, C.H., Yang, Z., Schneider, H., Donoghue, P.C.J.	The timescale of early land plant evolution	103	2018	proceedings of the national academy of sciences of the united states of america	10.1073/pnas.1719588115	4
Gallego-Schmid, A., Mendoza, J.M.F., Azapagic, A.	Environmental assessment of microwaves and the effect of European energy efficiency and waste management legislation	103	2018	science of the total environment	10.1016/j.scitotenv.2017.11.064	4
Schultz, W.M., Hayek, S.S., Tahhan, A.S., Ko, Y.-A., Sandesara, P., Awad, M., Mohammed, K.H., Patel, K., Yuan, M., Zheng, S., Topel, M.L., Hartsfield, J., Bhimani, R., Varghese, T., Kim, J.H., Shaw, L., Wilson, P., Vaccarino, V., Quyyumi, A.A.	Marital status and outcomes in patients with cardiovascular disease	103	2017	journal of the american heart association	10.1161/JAHA.117.005890	4
Eigenbrode, J.L., Summons, R.E., Steele, A., Freissinet, C., Millan, M., Navarro-González, R., Sutter, B., McAdam, A.C., Franz, H.B., Glavin, D.P., Archer, P.D., Mahaffy, P.R., Conrad, P.G., Hurowitz, J.A., Grotzinger, J.P., Gupta, S., Ming, D.W., Sumner, D.Y., Szopa, C., Malespin, C., Buch, A., Coll, P.	Organic matter preserved in 3-billion-year-old mudstones at Gale crater, Mars	103	2018	science	10.1126/science.aas9185	4
Sagiv-Barfi, I., Czerwinski, D.K., Levy, S., Alam, I.S., Mayer, A.T., Gambhir, S.S., Levy, R.	Eradication of spontaneous malignancy by local immunotherapy	103	2018	science translational medicine	10.1126/scitranslmed.aan4488	4
Reba, M., Reitsma, F., Seto, K.C.	Spatializing 6,000 years of global urbanization from 3700 BC to AD 2000	103	2016	scientific data	10.1038/sdata.2016.34	2
Faria, N.R., Do Socorro Da Silva Azevedo, R., Kraemer, M.U.G., Souza, R., Cunha, M.S., Hill, S.C., Thézé, J., Bonsall, M.B., Bowden, T.A., Rissanen, I., Rocco, I.M., Nogueira, J.S., Maeda, A.Y., Da Silva Vasami, F.G., De Lima Macedo, F.L., Suzuki, A., Rodrigues, S.G., Cruz, A.C.R., Nunes, B.T., De Almeida Medeiros, D.B., Rodrigues, D.S.G., Queiroz, A.L.N., Da Silva, E.V.P., Henriques, D.F., Da Ro…	Zika virus in the Americas: Early epidemiological and genetic findings	103	2016	science	10.1126/science.aaf5036	2
Zhou, Q., Wang, M., Yuan, Y., Wang, X., Fu, R., Wan, H., Xie, M., Liu, M., Guo, X., Zheng, Y., Feng, G., Shi, Q., Zhao, X.-Y., Sha, J., Zhou, Q.	Complete Meiosis from Embryonic Stem Cell-Derived Germ Cells in Vitro	103	2016	cell stem cell	10.1016/j.stem.2016.01.017	2
Yakoob, M.Y., Shi, P., Willett, W.C., Rexrode, K.M., Campos, H., Orav, E.J., Hu, F.B., Mozaffarian, D.	Circulating Biomarkers of Dairy Fat and Risk of Incident Diabetes Mellitus Among Men and Women in the United States in Two Large Prospective Cohorts	103	2016	circulation	10.1161/CIRCULATIONAHA.115.018410	2
Zalvan, C.H., Hu, S., Greenberg, B., Geliebter, J.	A comparison of alkaline water and mediterranean diet vs proton pump inhibition for treatment of laryngopharyngeal reflux	103	2017	jama otolaryngology - head and neck surgery	10.1001/jamaoto.2017.1454	4
Imbach, P., Fung, E., Hannah, L., Navarro-Racines, C.E., Roubik, D.W., Ricketts, T.H., Harvey, C.A., Donatti, C.I., Läderach, P., Locatelli, B., Roehrdanz, P.R.	Coupling of pollination services and coffee suitability under climate change	103	2017	proceedings of the national academy of sciences of the united states of america	10.1073/pnas.1617940114	4
Zheng, Q., Lin, J., Huang, J., Zhang, H., Zhang, R., Zhang, X., Cao, C., Hambly, C., Qin, G., Yao, J., Song, R., Jia, Q., Wang, X., Li, Y., Zhang, N., Piao, Z., Ye, R., Speakman, J.R., Wang, H., Zhou, Q., Wang, Y., Jin, W., Zhao, J.	Reconstitution of UCP1 using CRISPR/Cas9 in the white adipose tissue of pigs decreases fat deposition and improves thermogenic capacity	103	2017	proceedings of the national academy of sciences of the united states of america	10.1073/pnas.1707853114	4
Zeebe, R.E., Ridgwell, A., Zachos, J.C.	Anthropogenic carbon release rate unprecedented during the past 66 million years	102	2016	nature geoscience	10.1038/ngeo2681	2
Cvijanovic, I., Santer, B.D., Bonfils, C., Lucas, D.D., Chiang, J.C.H., Zimmerman, S.	Future loss of Arctic sea-ice cover could drive a substantial decrease in California's rainfall	102	2017	nature communications	10.1038/s41467-017-01907-4	4
Taipale H., Tolppanen A.-M., Koponen M., Tanskanen A., Lavikainen P., Sund R., Tiihonen J., Hartikainen S.	Risk of pneumonia associated with incident benzodiazepine use among communitydwelling adults with Alzheimer disease	102	2017	cmaj	10.1503/cmaj.160126	3
Ruff C.B., Burgess M.L., Ketcham R.A., Kappelman J.	Limb Bone Structural Proportions and Locomotor Behavior in A.L. 288-1 ("Lucy")	102	2016	plos one	10.1371/journal.pone.0166095	3
Landegger L.D., Pan B., Askew C., Wassmer S.J., Gluck S.D., Galvin A., Taylor R., Forge A., Stankovic K.M., Holt J.R., Vandenberghe L.H.	A synthetic AAV vector enables safe and efficient gene transfer to the mammalian inner ear	102	2017	nature biotechnology	10.1038/nbt.3781	3
Kaplanis, J., Gordon, A., Shor, T., Weissbrod, O., Geiger, D., Wahl, M., Gershovits, M., Markus, B., Sheikh, M., Gymrek, M., Bhatia, G., MacArthur, D.G., Price, A.L., Erlich, Y.	Quantitative analysis of population-scale family trees with millions of relatives	102	2018	science	10.1126/science.aam9309	4
Sallis J.F., Bull F., Burdett R., Frank L.D., Griffiths P., Giles-Corti B., Stevenson M.	Use of science to guide city planning policy and practice: how to achieve healthy and sustainable future cities	102	2016	the lancet	10.1016/S0140-6736(16)30068-X	3
Black, B.A., Mittal, T.	The demise of Phobos and development of a Martian ring system	102	2015	nature geoscience	10.1038/ngeo2583	2
Romps, D.M., Seeley, J.T., Vollaro, D., Molinari, J.	Projected increase in lightning strikes in the united states due to global warming	102	2014	science	10.1126/science.1259100	1
Nikiforov Y.E., Seethala R.R., Tallini G., Baloch Z.W., Basolo F., Thompson L.D.R., Barletta J.A., Wenig B.M., Ghuzlan A.A., Kakudo K., Giordano T.J., Alves V.A., Khanafshar E., Asa S.L., El-Naggar A.K., Gooding W.E., Hodak S.P., Lloyd R.V., Maytal G., Mete O., Nikiforova M.N., Nosé V., Papotti M., Poller D.N., Sadow P.M., Tischler A.S., Michael T.R., Wall K.B., LiVolsi V.A., Randolph G.W., Ghoss…	Nomenclature revision for encapsulated follicular variant of papillary thyroid carcinoma a paradigm shift to reduce overtreatment of indolent tumors	102	2016	jama oncology	10.1001/jamaoncol.2016.0386	3
Scragg R., Stewart A.W., Waayer D., Lawes C.M.M., Toop L., Sluyter J., Murphy J., Khaw K.-T., Camargo C.A., Jr.	Effect of monthly high-dose vitamin D supplementation on cardiovascular disease in the vitamin D assessment study: A randomized clinical trial	102	2017	jama cardiology	10.1001/jamacardio.2017.0175	3
Moreno-Mayar, J.V., Potter, B.A., Vinner, L., Steinrücken, M., Rasmussen, S., Terhorst, J., Kamm, J.A., Albrechtsen, A., Malaspinas, A.-S., Sikora, M., Reuther, J.D., Irish, J.D., Malhi, R.S., Orlando, L., Song, Y.S., Nielsen, R., Meltzer, D.J., Willerslev, E.	Terminal Pleistocene Alaskan genome reveals first founding population of Native Americans	102	2018	nature	10.1038/nature25173	4
Kunutsor, S.K., Khan, H., Zaccardi, F., Laukkanen, T., Willeit, P., Laukkanen, J.A.	Sauna bathing reduces the risk of stroke in Finnish men and women: A prospective cohort study	102	2018	neurology	10.1212/WNL.0000000000005606	4
Cooper, C., Harvey, N.C., Bishop, N.J., Kennedy, S., Papageorghiou, A.T., Schoenmakers, I., Fraser, R., Gandhi, S.V., Carr, A., D'Angelo, S., Crozier, S.R., Moon, R.J., Arden, N.K., Dennison, E.M., Godfrey, K.M., Inskip, H.M., Prentice, A., Mughal, M.Z., Eastell, R., Reid, D.M., Javaid, M.K., Robinson, S., Cantle, J., McGill, K., Barron, L., Davill, V., Morgan, B., Macey, S., Hammond, J., Collins…	Maternal gestational vitamin D supplementation and offspring bone health (MAVIDOS): A multicentre, double-blind, randomised placebo-controlled trial	102	2016	the lancet diabetes and endocrinology	10.1016/S2213-8587(16)00044-9	2
A. Magnussen, R., Binzel, K., Zhang, J., Wei, W., U. Knopp, M., C. Flanigan, D., E. Hewett, T., C. Kaeding, C., V. Knopp, M.	ACL graft metabolic activity assessed by<sup>18</sup>FDG PET–MRI	102	2017	knee	10.1016/j.knee.2017.04.008	4
Ruhm, C.J.	Geographic Variation in Opioid and Heroin Involved Drug Poisoning Mortality Rates	102	2017	american journal of preventive medicine	10.1016/j.amepre.2017.06.009	4
Singh, B., Schoeb, T.R., Bajpai, P., Slominski, A., Singh, K.K.	Reversing wrinkled skin and hair loss in mice by restoring mitochondrial function	102	2018	cell death and disease	10.1038/s41419-018-0765-9	4
Plutzer, E., McCaffrey, M., Hannah, A.L., Rosenau, J., Berbeco, M., Reid, A.H.	Climate confusion among U.S. teachers	102	2016	science	10.1126/science.aab3907	2
Caleyachetty, R., Thomas, G.N., Toulis, K.A., Mohammed, N., Gokhale, K.M., Balachandran, K., Nirantharakumar, K.	Metabolically Healthy Obese and Incident Cardiovascular Disease Events Among 3.5 Million Men and Women	102	2017	journal of the american college of cardiology	10.1016/j.jacc.2017.07.763	4
Rodell, M., Famiglietti, J.S., Wiese, D.N., Reager, J.T., Beaudoing, H.K., Landerer, F.W., Lo, M.-H.	Emerging trends in global freshwater availability	102	2018	nature	10.1038/s41586-018-0123-1	4
Cooper, Z.D., Haney, M.	Sex-dependent effects of cannabis-induced analgesia	102	2016	drug and alcohol dependence	10.1016/j.drugalcdep.2016.08.001	2
Sagi, I., Chia, G., Golan-Lev, T., Peretz, M., Weissbein, U., Sui, L., Sauer, M.V., Yanuka, O., Egli, D., Benvenisty, N.	Derivation and differentiation of haploid human embryonic stem cells	102	2016	nature	10.1038/nature17408	2
Miller, V., Mente, A., Dehghan, M., Rangarajan, S., Zhang, X., Swaminathan, S., Dagenais, G., Gupta, R., Mohan, V., Lear, S., Bangdiwala, S.I., Schutte, A.E., Wentzel-Viljoen, E., Avezum, A., Altuntas, Y., Yusoff, K., Ismail, N., Peer, N., Chifamba, J., Diaz, R., Rahman, O., Mohammadifard, N., Lana, F., Zatonska, K., Wielgosz, A., Yusufali, A., Iqbal, R., Lopez-Jaramillo, P., Khatib, R., Rosengre…	Fruit, vegetable, and legume intake, and cardiovascular disease and deaths in 18 countries (PURE): a prospective cohort study	102	2017	the lancet	10.1016/S0140-6736(17)32253-5	4
Gani, F., Sakran, J.V., Canner, J.K.	Emergency department visits for firearm-related injuries in the United States, 2006-14	102	2017	health affairs	10.1377/hlthaff.2017.0625	4
Han, B., Compton, W.M., Blanco, C., Crane, E., Lee, J., Jones, C.M.	Prescription opioid use, misuse, and use disorders in U.S. Adults: 2015 national survey on drug use and health	102	2017	annals of internal medicine	10.7326/M17-0865	4
Fancourt, D., Perkins, R.	Effect of singing interventions on symptoms of postnatal depression: Three-arm randomised controlled trial	101	2018	british journal of psychiatry	10.1192/bjp.2017.29	4
Hirano, T., Dai, F., Livingston, J.H., Fujii, Y., Cochran, W.D., Endl, M., Gandolfi, D., Redfield, S., Winn, J.N., Guenther, E.W., Prieto-Arranz, J., Albrecht, S., Barragan, O., Cabrera, J., Cauley, P.W., Csizmadia, S., Deeg, H., Eigmüller, P., Erikson, A., Fridlund, M., Fukui, A., Grziwa, S., Hatzes, A.P., Korth, J., Narita, N., Nespral, D., Niraula, P., Nowak, G., Pätzold, M., Palle, E., Persso…	K2-155: A Bright Metal-poor M Dwarf with Three Transiting Super-Earths	101	2018	astronomical journal	10.3847/1538-3881/aaaa6e	4
Sarathy, H., Henriquez, G., Abramowitz, M.K., Kramer, H., Rosas, S.E., Johns, T., Kumar, J., Skversky, A., Kaskel, F., Melamed, M.L.	Abdominal obesity, race and chronic kidney disease in young adults: Results from NHANES 1999-2010	101	2016	plos one	10.1371/journal.pone.0153588	2
Soubrier J., Gower G., Chen K., Richards S.M., Llamas B., Mitchell K.J., Ho S.Y.W., Kosintsev P., Lee M.S.Y., Baryshnikov G., Bollongino R., Bover P., Burger J., Chivall D., Crégut-Bonnoure E., Decker J.E., Doronichev V.B., Douka K., Fordham D.A., Fontana F., Fritz C., Glimmerveen J., Golovanova L.V., Groves C., Guerreschi A., Haak W., Higham T., Hofman-Kaminska E., Immel A., Julien M.-A., Krause…	Early cave art and ancient DNA record the origin of European bison	101	2016	nature communications	10.1038/ncomms13158	3
Jackson, A.P., Gabriel, T.S.J., Asphaug, E.I.	Constraints on the pre-impact orbits of Solar system giant impactors	101	2018	monthly notices of the royal astronomical society	10.1093/mnras/stx2901	4
Black R.E., Levin C., Walker N., Chou D., Liu L., Temmerman M.	Reproductive, maternal, newborn, and child health: key messages from Disease Control Priorities 3rd Edition	101	2016	the lancet	10.1016/S0140-6736(16)00738-8	3
Rowen T.S., Gaither T.W., Awad M.A., Charles Osterberg E., Shindel A.W., Breyer B.N.	Pubic hair grooming prevalence and motivation among women in the United States	101	2016	jama dermatology	10.1001/jamadermatol.2016.2154	3
Toit, G.D., Sayre, P.H., Roberts, G., Sever, M.L., Lawson, K., Bahnson, H.T., Brough, H.A., Santos, A.F., Harris, K.M., Radulovic, S., Basting, M., Turcanu, V., Plaut, M., Lack, G.	Effect of Avoidance on Peanut Allergy after Early Peanut Consumption	101	2016	new england journal of medicine	10.1056/NEJMoa1514209	2
Levenson, J.C., Shensa, A., Sidani, J.E., Colditz, J.B., Primack, B.A.	The association between social media use and sleep disturbance among young adults	101	2016	preventive medicine	10.1016/j.ypmed.2016.01.001	2
Rodriguez F., Maron D.J., Knowles J.W., Virani S.S., Lin S., Heidenreich P.A.	Association between intensity of statin therapy and mortality in patients with atherosclerotic cardiovascular disease	101	2017	jama cardiology	10.1001/jamacardio.2016.4052	3
Tom, M.S., Fischbeck, P.S., Hendrickson, C.T.	Energy use, blue water footprint, and greenhouse gas emissions for current food consumption patterns and dietary recommendations in the US	101	2016	environment systems and decisions	10.1007/s10669-015-9577-y	2
Mozaffarian, D., Benjamin, E.J., Go, A.S., Arnett, D.K., Blaha, M.J., Cushman, M., De Ferranti, S., Després, J.-P., Fullerton, H.J., Howard, V.J., Huffman, M.D., Judd, S.E., Kissela, B.M., Lackland, D.T., Lichtman, J.H., Lisabeth, L.D., Liu, S., Mackey, R.H., Matchar, D.B., McGuire, D.K., Mohler, E.R., Moy, C.S., Muntner, P., Mussolino, M.E., Nasir, K., Neumar, R.W., Nichol, G., Palaniappan, L., …	Heart disease and stroke statistics-2015 update : A report from the American Heart Association	101	2015	circulation	10.1161/CIR.0000000000000152	1
Cheung, K.S., Chan, E.W., Wong, A.Y.S., Chen, L., Wong, I.C.K., Leung, W.K.	Long-term proton pump inhibitors and risk of gastric cancer development after treatment for Helicobacter pylori: A population-based study	101	2018	gut	10.1136/gutjnl-2017-314605	4
Ling, L.L., Schneider, T., Peoples, A.J., Spoering, A.L., Engels, I., Conlon, B.P., Mueller, A., Schäberle, T.F., Hughes, D.E., Epstein, S., Jones, M., Lazarides, L., Steadman, V.A., Cohen, D.R., Felix, C.R., Fetterman, K.A., Millett, W.P., Nitti, A.G., Zullo, A.M., Chen, C., Lewis, K.	A new antibiotic kills pathogens without detectable resistance	101	2015	nature	10.1038/nature14098	1
Leonard, A.F.C., Singer, A., Ukoumunne, O.C., Gaze, W.H., Garside, R.	Is it safe to go back into the water? A systematic review and meta-analysis of the risk of acquiring infections from recreational exposure to seawater	101	2018	international journal of epidemiology	10.1093/IJE/DYX281	4
Hirano, T., Dai, F., Gandolfi, D., Fukui, A., Livingston, J.H., Miyakawa, K., Endl, M., Cochran, W.D., Alonso-Floriano, F.J., Kuzuhara, M., Montes, D., Ryu, T., Albrecht, S., Barragan, O., Cabrera, J., Csizmadia, S., Deeg, H., Eigmüller, P., Erikson, A., Fridlund, M., Grziwa, S., Guenther, E.W., Hatzes, A.P., Korth, J., Kudo, T., Kusakabe, N., Narita, N., Nespral, D., Nowak, G., Pätzold, M., Pall…	Exoplanets around Low-mass Stars Unveiled by K2	101	2018	astronomical journal	10.3847/1538-3881/aaa9c1	4
Dowlati Y., Ravindran A.V., Segal Z.V., Stewart D.E., Steiner M., Meyer J.H.	Selective dietary supplementation in early postpartum is associated with high resilience against depressed mood	101	2017	proceedings of the national academy of sciences of the united states of america	10.1073/pnas.1611965114	3
Volk, K., Malhotra, R.	The curiously warped mean plane of the kuiper belt	101	2017	astronomical journal	10.3847/1538-3881/aa79ff	4
Mahabee-Gittens, E.M., Merianos, A.L., Matt, G.E.	Preliminary evidence that high levels of nicotine on children's hands may contribute to overall tobacco smoke exposure	101	2018	tobacco control	10.1136/tobaccocontrol-2016-053602	4
Ashton, K., Bellis, M.A., Davies, A.R., Hughes, K., Winstock, A.	Do emotions related to alcohol consumption differ by alcohol type? An international cross-sectional survey of emotions associated with alcohol consumption and influence on drink choice in different settings	101	2017	bmj open	10.1136/bmjopen-2017-016089	4
Nwizu, N.N., Marshall, J.R., Moysich, K., Genco, R.J., Hovey, K.M., Mai, X., LaMonte, M.J., Freudenheim, J.L., Wactawski-Wende, J.	Periodontal disease and incident cancer risk among postmenopausal women: Results from the women's health initiative observational cohort	101	2017	cancer epidemiology biomarkers and prevention	10.1158/1055-9965.EPI-17-0212	4
Hu, X., Das, B., Hou, H., He, W., Yan, R.	BACE1 deletion in the adult mouse reverses preformed amyloid deposition and improves cognitive functions	101	2018	journal of experimental medicine	10.1084/jem.20171831	4
Bar-On, Y.M., Phillips, R., Milo, R.	The biomass distribution on Earth	101	2018	proceedings of the national academy of sciences of the united states of america	10.1073/pnas.1711842115	4
Barnes, T.D., Wozniak, D.F., Gutierrez, J., Han, T.-U., Drayna, D., Holy, T.E.	A Mutation Associated with Stuttering Alters Mouse Pup Ultrasonic Vocalizations	101	2016	current biology	10.1016/j.cub.2016.02.068	2
Kanazawa, S., Still, M.C.	Is There Really a Beauty Premium or an Ugliness Penalty on Earnings?	101	2018	journal of business and psychology	10.1007/s10869-017-9489-6	4
Hashem, K.M., He, F.J., Macgregor, G.A.	Cross-sectional surveys of the amount of sugar, energy and caffeine in sugar-sweetened drinks marketed and consumed as energy drinks in the UK between 2015 and 2017: Monitoring reformulation progress	101	2017	bmj open	10.1136/bmjopen-2017-018136	4
Guan J., Li G.	Injury mortality in individuals with autism	101	2017	american journal of public health	10.2105/AJPH.2017.303696	3
Skinner, A.C., Ravanbakht, S.N., Skelton, J.A., Perrin, E.M., Armstrong, S.C.	Prevalence of obesity and severe obesity in US children, 1999-2016	101	2018	pediatrics	10.1542/peds.2017-3459	4
Bowe, B., Xie, Y., Li, T., Yan, Y., Xian, H., Al-Aly, Z.	The 2016 global and national burden of diabetes mellitus attributable to PM<inf>2·5</inf> air pollution	101	2018	the lancet planetary health	10.1016/S2542-5196(18)30140-2	4
Dai, X., Guerras, E.	Probing Planets in Extragalactic Galaxies Using Quasar Microlensing	101	2018	astrophysical journal letters	10.3847/2041-8213/aaa5fb	4
McDaniel, B.T., Radesky, J.S.	Technoference: Parent Distraction With Technology and Associations With Child Behavior Problems	100	2018	child development	10.1111/cdev.12822	4
Du, H., Li, L., Bennett, D., Guo, Y., Key, T.J., Bian, Z., Sherliker, P., Gao, H., Chen, Y., Yang, L., Chen, J., Wang, S., Du, R., Su, H., Collins, R., Peto, R., Chen, Z.	Fresh fruit consumption and major cardiovascular disease in China	100	2016	new england journal of medicine	10.1056/NEJMoa1501451	2
Moon R.J., Harvey N.C., Cooper C., D'Angelo S., Crozier S.R., Inskip H.M., Schoenmakers I., Prentice A., Arden N.K., Bishop N.J., Carr A., Dennison E.M., Eastell R., Fraser R., Gandhi S.V., Godfrey K.M., Kennedy S., Mughal M.Z., Papageorghiou A.T., Reid D.M., Robinson S.M., Javaid M.K.	Determinants of the maternal 25-Hydroxyvitamin D response to Vitamin D supplementation during pregnancy	100	2016	journal of clinical endocrinology and metabolism	10.1210/jc.2016-2869	3
Cinner, J.E., Huchery, C., MacNeil, M.A., Graham, N.A.J., McClanahan, T.R., Maina, J., Maire, E., Kittinger, J.N., Hicks, C.C., Mora, C., Allison, E.H., D'Agata, S., Hoey, A., Feary, D.A., Crowder, L., Williams, I.D., Kulbicki, M., Vigliola, L., Wantiez, L., Edgar, G., Stuart-Smith, R.D., Sandin, S.A., Green, A.L., Hardt, M.J., Beger, M., Friedlander, A., Campbell, S.J., Holmes, K.E., Wilson, S.K…	Bright spots among the world's coral reefs	100	2016	nature	10.1038/nature18607	2
Reisman, T., Goldstein, Z.	Case Report: Induced Lactation in a Transgender Woman	100	2018	transgender health	10.1089/trgh.2017.0044	4
Lv, J., Qi, L., Yu, C., Yang, L., Guo, Y., Chen, Y., Bian, Z., Sun, D., Du, J., Ge, P., Tang, Z., Hou, W., Li, Y., Chen, J., Chen, Z., Li, L.	Consumption of spicy foods and total and cause specific mortality: Population based cohort study	100	2015	bmj (online)	10.1136/bmj.h3942	2
Bergelson, E., Aslin, R.N.	Nature and origins of the lexicon in 6-mo-olds	100	2017	proceedings of the national academy of sciences of the united states of america	10.1073/pnas.1712966114	4
Dai H., Hao J.	Flavored electronic cigarette use and smoking among youth	100	2016	pediatrics	10.1542/peds.2016-2513	3
Rauch, J.-Y., Lehmann, O., Rougeot, P., Abadie, J., Agnus, J., Suarez, M.A.	Smallest microhouse in the world, assembled on the facet of an optical fiber by origami and welded in the ?robotex nanofactory	100	2018	journal of vacuum science and technology a: vacuum, surfaces and films	10.1116/1.5020128	4
Gupta S., Collier J.S., Garcia-Moreno D., Oggioni F., Trentesaux A., Vanneste K., De Batist M., Camelbeeck T., Potter G., Van Vliet-Lanoë B., Arthur J.C.R.	Two-stage opening of the Dover Strait and the origin of island Britain	100	2017	nature communications	10.1038/ncomms15101	3
Livingston, J.H., Dai, F., Hirano, T., Gandolfi, D., Nowak, G., Endl, M., Velasco, S., Fukui, A., Narita, N., Prieto-Arranz, J., Barragan, O., Cusano, F., Albrecht, S., Cabrera, J., Cochran, W.D., Csizmadia, S., Deeg, H.J., Eigmüller, P., Erikson, A., Fridlund, M., Grziwa, S., Guenther, E.W., Hatzes, A.P., Kawauchi, K., Korth, J., Nespral, D., Palle, E., Pätzold, M., Persson, C.M., Rauer, H., Smi…	Three Small Planets Transiting a Hyades Star	100	2018	astronomical journal	10.3847/1538-3881/aaa841	4
Wu, C.Y., Jansen, M.E., Andrade, J., Chui, T.Y.P., Do, A.T., Rosen, R.B., Deobhakta, A.	Acute solar retinopathy imaged with adaptive optics, optical coherence tomography angiography, and en face optical coherence tomography	100	2018	jama ophthalmology	10.1001/jamaophthalmol.2017.5517	4
Ohayon M., Wickwire E.M., Hirshkowitz M., Albert S.M., Avidan A., Daly F.J., Dauvilliers Y., Ferri R., Fung C., Gozal D., Hazen N., Krystal A., Lichstein K., Mallampalli M., Plazzi G., Rawding R., Scheer F.A., Somers V., Vitiello M.V.	National Sleep Foundation's sleep quality recommendations: first report	100	2017	sleep health	10.1016/j.sleh.2016.11.006	3
Javadi A.-H., Emo B., Howard L.R., Zisch F.E., Yu Y., Knight R., Pinelo Silva J., Spiers H.J.	Hippocampal and prefrontal processing of network topology to simulate the future	100	2017	nature communications	10.1038/ncomms14652	3
DeCarlo, P.F., Avery, A.M., Waring, M.S.	Thirdhand smoke uptake to aerosol particles in the indoor environment	100	2018	science advances	10.1126/sciadv.aap8368	4
Tsvetkov N., Samson-Robert O., Sood K., Patel H.S., Malena D.A., Gajiwala P.H., Maciukiewicz P., Fournier V., Zayed A.	Chronic exposure to neonicotinoids reduces honey bee health near corn crops	100	2017	science	10.1126/science.aam7470	3
Kitada K., Daub S., Zhang Y., Klein J.D., Nakano D., Pedchenko T., Lantier L., LaRocque L.M., Marton A., Neubert P., Schröder A., Rakova N., Jantsch J., Dikalova A.E., Dikalov S.I., Harrison D.G., Müller D.N., Nishiyama A., Rauh M., Harris R.C., Luft F.C., Wassermann D.H., Sands J.M., Titze J.	High salt intake reprioritizes osmolyte and energy metabolism for body fluid conservation	100	2017	journal of clinical investigation	10.1172/JCI88532	3
Koda, H., Murai, T., Tuuga, A., Goossens, B., Nathan, S.K.S.S., Stark, D.J., Ramirez, D.A.R., Sh, J.C.M., Osman, I., Sipangkui, R., Seino, S., Matsuda, I.	Nasalization by Nasalis larvatus: Larger noses audiovisually advertise conspecifics in proboscis monkeys	100	2018	science advances	10.1126/sciadv.aaq0250	4
Andersson M.A.	Chronic Disease at Midlife: Do Parent-child Bonds Modify the Effect of Childhood SES?	100	2016	journal of health and social behavior	10.1177/0022146516661596	3
Paul I.M., Hohman E.E., Loken E., Savage J.S., Anzman-Frasca S., Carper P., Marini M.E., Birch L.L.	Mother-infant room-sharing and sleep outcomes in the insight study	99	2017	pediatrics	10.1542/peds.2017-0122	3
Li, W., Hulswit, R.J.G., Kenney, S.P., Widjaja, I., Jung, K., Alhamo, M.A., van Dieren, B., van Kuppeveld, F.J.M., Saif, L.J., Bosch, B.-J.	Broad receptor engagement of an emerging global coronavirus may potentiate its diverse cross-species transmissibility	99	2018	proceedings of the national academy of sciences of the united states of america	10.1073/pnas.1802879115	4
Mitteroecker P., Huttegger S.M., Fischer B., Pavlicev M.	Cliff-edge model of obstetric selection in humans	99	2016	proceedings of the national academy of sciences of the united states of america	10.1073/pnas.1612410113	3
Patel, M.S., Asch MD, D.A., Rosin, R., Small, D.S., Bellamy, S.L., Heuer, J., Sproat, S., Hyson, C., Haff, N., Lee, S.M., Wesby, L., Hoffer, K., Shuttleworth, D., Taylor, D.H., Hilbert, V., Zhu, J., Yang, L., Wang, X., Volpp, K.G.	Framing financial incentives to increase physical activity among overweight and obese adults a randomized, controlled trial	99	2016	annals of internal medicine	10.7326/M15-1635	2
Yaghjyan L., Arao R., Brokamp C., O'Meara E.S., Sprague B.L., Ghita G., Ryan P.	Association between air pollution and mammographic breast density in the Breast Cancer Surveilance Consortium	99	2017	breast cancer research	10.1186/s13058-017-0828-3	3
Hanna-Attisha, M., LaChance, J., Sadler, R.C., Schnepp, A.C.	Elevated blood lead levels in children associated with the flint drinking water crisis: A spatial analysis of risk and public health response	99	2016	american journal of public health	10.2105/AJPH.2015.303003	2
Swain, D.L., Langenbrunner, B., Neelin, J.D., Hall, A.	Increasing precipitation volatility in twenty-first-century California	99	2018	nature climate change	10.1038/s41558-018-0140-y	4
Anker A., Hultgren K.M., De Grave S.	Synalpheus Pinkfloydi sp. Nov., a new pistol shrimp from the tropical eastern Pacific (Decapoda: Alpheidae)	99	2017	zootaxa	10.11646/zootaxa.4254.1.7	3
Jacobson, L.A., Crocetti, D., Dirlikov, B., Slifer, K., Denckla, M.B., Mostofsky, S.H., Mahone, E.M.	Anomalous brain development is evident in preschoolers with attention-deficit/hyperactivity disorder	99	2018	journal of the international neuropsychological society	10.1017/S1355617718000103	4
Forbes B.C., Kumpula T., Meschtyb N., Laptander R., MacIas-Fauria M., Zetterberg P., Verdonen M., Skarin A., Kim K.-Y., Boisvert L.N., Stroeve J.C., Bartsch A.	Sea ice, rain-on-snow and tundra reindeer nomadism in Arctic Russia	99	2016	biology letters	10.1098/rsbl.2016.0466	3
Prasad, V., Mailankody, S.	Research and development spending to bring a single cancer drug to market and revenues after approval	99	2017	jama internal medicine	10.1001/jamainternmed.2017.3601	4
Tao, R., Tang, H., Tawhid-Al-Islam, K., Du, E., Kim, J.	Electrorheology leads to healthier and tastier chocolate	99	2016	proceedings of the national academy of sciences of the united states of america	10.1073/pnas.1605416113	2
Hurtado-Gonzalez, P., Anderson, R.A., Macdonald, J., van den Driesche, S., Kilcoyne, K., Jørgensen, A., McKinnell, C., Macpherson, S., Sharpe, R.M., Mitchell, R.T.	Effects of exposure to Acetaminophen and Ibuprofen on fetal germ cell development in both sexes in rodent and human using multiple experimental systems	99	2018	environmental health perspectives	10.1289/EHP2307	4
Mattison J.A., Colman R.J., Beasley T.M., Allison D.B., Kemnitz J.W., Roth G.S., Ingram D.K., Weindruch R., De Cabo R., Anderson R.M.	Caloric restriction improves health and survival of rhesus monkeys	99	2017	nature communications	10.1038/ncomms14063	3
Ware, J.S., Amor-Salamanca, A., Tayal, U., Govind, R., Serrano, I., Salazar-Mendiguchía, J., García-Pinilla, J.M., Pascual-Figal, D.A., Nuñez, J., Guzzo-Merello, G., Gonzalez-Vioque, E., Bardaji, A., Manito, N., López-Garrido, M.A., Padron-Barthe, L., Edwards, E., Whiffin, N., Walsh, R., Buchan, R.J., Midwinter, W., Wilk, A., Prasad, S., Pantazis, A., Baski, J., O'Regan, D.P., Alonso-Pulpon, L., …	Genetic Etiology for Alcohol-Induced Cardiac Toxicity	99	2018	journal of the american college of cardiology	10.1016/j.jacc.2018.03.462	4
Wagner D., Kelley C.D.	The largest sponge in the world?	99	2017	marine biodiversity	10.1007/s12526-016-0508-z	3
Vassy, J.L., Christensen, K.D., Schonman, E.F., Blout, C.L., Robinson, J.O., Krier, J.B., Diamond, P.M., Lebo, M., Machini, K., Azzariti, D.R., Dukhovny, D., Bates, D.W., MacRae, C.A., Murray, M.F., Rehm, H.L., McGuire, A.L., Green, R.C., Cirino, A.L., Ho, C.Y., Lane, W.J., Lehmann, L.S., Morton, C.C., Perry, D.L., Seidman, C.E., Sunyaev, S.R., Nguyen, T., Steffens, E., Betting, W.N., Aronson, S.…	The impact of whole-genome sequencing on the primary care and outcomes of healthy adult patients: A pilot randomized trial	99	2017	annals of internal medicine	10.7326/M17-0188	4
Collins R., Reith C., Emberson J., Armitage J., Baigent C., Blackwell L., Blumenthal R., Danesh J., Smith G.D., DeMets D., Evans S., Law M., MacMahon S., Martin S., Neal B., Poulter N., Preiss D., Ridker P., Roberts I., Rodgers A., Sandercock P., Schulz K., Sever P., Simes J., Smeeth L., Wald N., Yusuf S., Peto R.	Interpretation of the evidence for the efficacy and safety of statin therapy	99	2016	the lancet	10.1016/S0140-6736(16)31357-5	3
Finkelstein E.A., Haaland B.A., Bilger M., Sahasranaman A., Sloan R.A., Nang E.E.K., Evenson K.R.	Effectiveness of activity trackers with and without incentives to increase physical activity (TRIPPA): a randomised controlled trial	99	2016	the lancet diabetes and endocrinology	10.1016/S2213-8587(16)30284-4	3
Bhamla M.S., Benson B., Chai C., Katsikis G., Johri A., Prakash M.	Hand-powered ultralow-cost paper centrifuge	99	2017	nature biomedical engineering	10.1038/s41551-016-0009	3
Gordon, J.L., Rubinow, D.R., Eisenlohr-Moul, T.A., Xia, K., Schmidt, P.J., Girdler, S.S.	Efficacy of transdermal estradiol and micronized progesterone in the prevention of depressive symptoms in the menopause transition: A randomized clinical trial	99	2018	jama psychiatry	10.1001/jamapsychiatry.2017.3998	4
Lyall, L.M., Wyse, C.A., Graham, N., Ferguson, A., Lyall, D.M., Cullen, B., Celis Morales, C.A., Biello, S.M., Mackay, D., Ward, J., Strawbridge, R.J., Gill, J.M.R., Bailey, M.E.S., Pell, J.P., Smith, D.J.	Association of disrupted circadian rhythmicity with mood disorders, subjective wellbeing, and cognitive function: a cross-sectional study of 91?105 participants from the UK Biobank	99	2018	the lancet psychiatry	10.1016/S2215-0366(18)30139-1	4
Johansson, O.J., Fyhri, A.	"Maybe i will just send a quick text.." - an examination of drivers' distractions, causes, and potential interventions	99	2017	frontiers in psychology	10.3389/fpsyg.2017.01957	4
Liu J., Organ C.L., Benton M.J., Brandley M.C., Aitchison J.C.	Live birth in an archosauromorph reptile	99	2017	nature communications	10.1038/ncomms14445	3
Freedberg D.E., Salmasian H., Cohen B., Abrams J.A., Larson E.L.	Receipt of antibiotics in hospitalized patients and risk for clostridium difficile infection in subsequent patients who occupy the same bed	99	2016	jama internal medicine	10.1001/jamainternmed.2016.6193	3
Ierodiakonou D., Garcia-Larsen V., Logan A., Groome A., Cunha S., Chivinge J., Robinson Z., Geoghegan N., Jarrold K., Reeves T., Tagiyeva-Milne N., Nurmatov U., Trivella M., Leonardi-Bee J., Boyle R.J.	Timing of allergenic food introduction to the infant diet and risk of allergic or autoimmune disease a systematic review and meta-analysis	99	2016	jama - journal of the american medical association	10.1001/jama.2016.12623	3
Kearns, C.E., Glantz, S.A., Schmidt, L.A.	Sugar Industry Influence on the Scientific Agenda of the National Institute of Dental Research’s 1971 National Caries Program: A Historical Analysis of Internal Documents	99	2015	plos medicine	10.1371/journal.pmed.1001798	1
Rogers, P.J., Hogenkamp, P.S., De Graaf, C., Higgs, S., Lluch, A., Ness, A.R., Penfold, C., Perry, R., Putz, P., Yeomans, M.R., Mela, D.J.	Does low-energy sweetener consumption affect energy intake and body weight? A systematic review, including meta-analyses, of the evidence from human and animal studies	99	2016	international journal of obesity	10.1038/ijo.2015.177	2
Kalesan, B., Villarreal, M.D., Keyes, K.M., Galea, S.	Gun ownership and social gun culture	98	2016	injury prevention	10.1136/injuryprev-2015-041586	2
Voskoboinik A., Prabhu S., Ling L.-H., Kalman J.M., Kistler P.M.	Alcohol and Atrial Fibrillation: A Sobering Review	98	2016	journal of the american college of cardiology	10.1016/j.jacc.2016.08.074	3
Coulthard, J.D., Pot, G.K.	The timing of the evening meal: How is this associated with weight status in UK children?	98	2016	british journal of nutrition	10.1017/S0007114516000635	2
Rudner J., McDougall C., Sailam V., Smith M., Sacchetti A.	Interrogation of Patient Smartphone Activity Tracker to Assist Arrhythmia Management	98	2016	annals of emergency medicine	10.1016/j.annemergmed.2016.02.039	3
Lengyel C.S., Ehrlich S., Iams J.D., Muglia L.J., DeFranco E.A.	Effect of Modifiable Risk Factors on Preterm Birth: A Population Based-Cohort	98	2017	maternal and child health journal	10.1007/s10995-016-2169-8	3
Kenna K.P., Van Doormaal P.T.C., Dekker A.M., Ticozzi N., Kenna B.J., Diekstra F.P., Van Rheenen W., Van Eijk K.R., Jones A.R., Keagle P., Shatunov A., Sproviero W., Smith B.N., Van Es M.A., Topp S.D., Kenna A., Miller J.W., Fallini C., Tiloca C., McLaughlin R.L., Vance C., Troakes C., Colombrita C., Mora G., Calvo A., Verde F., Al-Sarraj S., King A., Calini D., De Belleroche J., Baas F., Van Der…	NEK1 variants confer susceptibility to amyotrophic lateral sclerosis	98	2016	nature genetics	10.1038/ng.3626	3
Volkow, N.D., Thomas McLellan, A.	Opioid abuse in chronic pain-misconceptions and mitigation strategies	98	2016	new england journal of medicine	10.1056/NEJMra1507771	2
Strauss, B.H., Kulp, S., Levermann, A.	Carbon choices determine US cities committed to futures below sea level	98	2015	proceedings of the national academy of sciences of the united states of america	10.1073/pnas.1511186112	2
Bhatti, P., Mirick, D.K., Randolph, T.W., Gong, J., Buchanan, D.T., Zhang, J., Davis, S.	Oxidative DNA damage during night shift work	98	2017	occupational and environmental medicine	10.1136/oemed-2017-104414	4
Sun E.C., Darnall B.D., Baker L.C., MacKey S.	Incidence of and risk factors for chronic opioid use among opioid-naive patients in the postoperative period	98	2016	jama internal medicine	10.1001/jamainternmed.2016.3298	3
Tinsley, J.N., Molodtsov, M.I., Prevedel, R., Wartmann, D., Espigulé-Pons, J., Lauwers, M., Vaziri, A.	Direct detection of a single photon by humans	98	2016	nature communications	10.1038/ncomms12172	2
Ramirez, L., Kim-Tenser, M.A., Sanossian, N., Cen, S., Wen, G., He, S., Mack, W.J., Towfighi, A.	Trends in Acute Ischemic Stroke Hospitalizations in the United States	98	2016	journal of the american heart association	10.1161/JAHA.116.003233	2
Leimar, O., Dall, S.R.X., Hammerstein, P., McNamara, J.M.	Genes as Cues of Relatedness and Social Evolution in Heterogeneous Environments	98	2016	plos computational biology	10.1371/journal.pcbi.1005006	2
Larson H.J., de Figueiredo A., Xiahong Z., Schulz W.S., Verger P., Johnston I.G., Cook A.R., Jones N.S.	The State of Vaccine Confidence 2016: Global Insights Through a 67-Country Survey	98	2016	ebiomedicine	10.1016/j.ebiom.2016.08.042	3
Isanaka S., Guindo O., Langendorf C., Seck A.M., Plikaytis B.D., Sayinzoga-Makombe N., McNeal M.M., Meyer N., Adehossi E., Djibo A., Jochum B., Grais R.F.	Efficacy of a low-cost, heat-stable oral rotavirus vaccine in Niger	98	2017	new england journal of medicine	10.1056/NEJMoa1609462	3
Jakus A.E., Rutz A.L., Jordan S.W., Kannan A., Mitchell S.M., Yun C., Koube K.D., Yoo S.C., Whiteley H.E., Richter C.-P., Galiano R.D., Hsu W.K., Stock S.R., Hsu E.L., Shah R.N.	Hyperelastic "bone": A highly versatile, growth factor-free, osteoregenerative, scalable, and surgically friendly biomaterial	98	2016	science translational medicine	10.1126/scitranslmed.aaf7704	3
Ibrahim, A.M., Hughes, T.G., Thumma, J.R., Dimick, J.B.	Association of hospital critical access status with surgical outcomes and expenditures among medicare beneficiaries	98	2016	jama - journal of the american medical association	10.1001/jama.2016.5618	2
Beyer, S.E., Sanghvi, M.M., Aung, N., Hosking, A., Cooper, J.A., Paiva, J.M., Lee, A.M., Fung, K., Lukaschuk, E., Carapella, V., Mittleman, M.A., Brage, S., Piechnik, S.K., Neubauer, S., Petersen, S.E.	Prospective association between handgrip strength and cardiac structure and function in UK adults	98	2018	plos one	10.1371/journal.pone.0193124	4
Tseng, P., Napier, B., Garbarini, L., Kaplan, D.L., Omenetto, F.G.	Functional, RF-Trilayer Sensors for Tooth-Mounted, Wireless Monitoring of the Oral Cavity and Food Consumption	98	2018	advanced materials	10.1002/adma.201703257	4
Penney, A.M., Miedema, V.C., Mazmanian, D.	Intelligence and emotional disorders: Is the worrying and ruminating mind a more intelligent mind?	98	2015	personality and individual differences	10.1016/j.paid.2014.10.005	1
Lednicky J., Beau De Rochars V.M., Elbadry M., Loeb J., Telisma T., Chavannes S., Anilis G., Cella E., Ciccozzi M., Okech B., Salemi M., Morris J.G.	Mayaro virus in child with acute febrile illness, Haiti, 2015	98	2016	emerging infectious diseases	10.3201/eid2211.161015	3
Knight J., Schilling C., Barnett A., Jackson R., Clarke P.	Revisiting the "Christmas Holiday Effect" in the Southern Hemisphere	98	2016	journal of the american heart association	10.1161/JAHA.116.005098	3
Sullivan, R., Alatise, O.I., Anderson, B.O., Audisio, R., Autier, P., Aggarwal, A., Balch, C., Brennan, M.F., Dare, A., D'Cruz, A., Eggermont, A.M.M., Fleming, K., Gueye, S.M., Hagander, L., Herrera, C.A., Holmer, H., Ilbawi, A.M., Jarnheimer, A., Ji, J.-F., Kingham, T.P., Liberman, J., Leather, A.J.M., Meara, J.G., Mukhopadhyay, S., Murthy, S.S., Omar, S., Parham, G.P., Pramesh, C. S., Riviello,…	Global cancer surgery: Delivering safe, affordable, and timely cancer surgery	98	2015	the lancet oncology	10.1016/S1470-2045(15)00223-5	2
Tinnermann, A., Geuter, S., Sprenger, C., Finsterbusch, J., Büchel, C.	Interactions between brain and spinal cord mediate value effects in nocebo hyperalgesia	98	2017	science	10.1126/science.aan1221	4
Yankey, B.A., Rothenberg, R., Strasser, S., Ramsey-White, K., Okosun, I.S.	Effect of marijuana use on cardiovascular and cerebrovascular mortality: A study using the National Health and Nutrition Examination Survey linked mortality file	98	2017	european journal of preventive cardiology	10.1177/2047487317723212	4
Sheftall A.H., Asti L., Horowitz L.M., Felts A., Fontanella C.A., Campo J.V., Bridge J.A.	Suicide in elementary school-aged children and early adolescents	98	2016	pediatrics	10.1542/peds.2016-0436	3
Stoddard M.C., Yong E.H., Akkaynak D., Sheard C., Tobias J.A., Mahadevan L.	Avian egg shape: Form, function, and evolution	98	2017	science	10.1126/science.aaj1945	3
Liuzza, M.T., Lindholm, T., Hawley, C.B., Sendén, M.G., Ekström, I., Olsson, M.J., Olofsson, J.K.	Body odour disgust sensitivity predicts authoritarian attitudes	98	2018	royal society open science	10.1098/rsos.171091	4
Alajmi, N., Deighton, K., King, J.A., Reischak-Oliveira, A., Wasse, L.K., Jones, J., Batterham, R.L., Stensel, D.J.	Appetite and Energy Intake Responses to Acute Energy Deficits in Females versus Males	98	2016	medicine and science in sports and exercise	10.1249/MSS.0000000000000793	2
Varma, R., Choudhury, F., Chen, S., Wu, S., Hsu, C., Torres, M., Klein, R., Azen, S.P., McKean-Cowdin, R., Dinh, D., Jiang, R., Sun, J., Wang, D., Wang, Y.P., Wong, J., Desai, R., John, L.V., Cheng, M., Meuer, S.M., Sommer, A., Coleman, A., Han, D., Hanis, C., Wideroff, L., Young, T.	Prevalence of age-related macular degeneration in Chinese American Adults: The Chinese American eye study	98	2016	jama ophthalmology	10.1001/jamaophthalmol.2016.0588	2
Abatzoglou J.T., Williams A.P.	Impact of anthropogenic climate change on wildfire across western US forests	98	2016	proceedings of the national academy of sciences of the united states of america	10.1073/pnas.1607171113	3
Leong M., Bertone M.A., Bayless K.M., Dunn R.R., Trautwein M.D.	Exoskeletons and economics: Indoor arthropod diversity increases in affluent neighbourhoods	98	2016	biology letters	10.1098/rsbl.2016.0322	3
Hsiao, K.-C., Ponsonby, A.-L., Axelrad, C., Pitkin, S., Tang, M.L.K., Burks, W., Donath, S., Orsini, F., Tey, D., Robinson, M., Su, E.L.	Long-term clinical and immunological effects of probiotic and peanut oral immunotherapy after treatment cessation: 4-year follow-up of a randomised, double-blind, placebo-controlled trial	98	2017	the lancet child and adolescent health	10.1016/S2352-4642(17)30041-X	4
Shakya H.B., Christakis N.A.	Association of Facebook Use with Compromised Well-Being: A Longitudinal Study	98	2017	american journal of epidemiology	10.1093/aje/kww189	3
Langer-Gould, A., Smith, J.B., Hellwig, K., Gonzales, E., Haraszti, S., Koebnick, C., Xiang, A.	Breastfeeding, ovulatory years, and risk of multiple sclerosis	97	2017	neurology	10.1212/WNL.0000000000004207	4
Kennedy, O.J., Roderick, P., Buchanan, R., Fallowfield, J.A., Hayes, P.C., Parkes, J.	Systematic review with meta-analysis: Coffee consumption and the risk of cirrhosis	97	2016	alimentary pharmacology and therapeutics	10.1111/apt.13523	2
Leathlobhair, M.N., Perri, A.R., Irving-Pease, E.K., Witt, K.E., Linderholm, A., Haile, J., Lebrasseur, O., Ameen, C., Blick, J., Boyko, A.R., Brace, S., Cortes, Y.N., Crockford, S.J., Devault, A., Dimopoulos, E.A., Eldridge, M., Enk, J., Gopalakrishnan, S., Gori, K., Grimes, V., Guiry, E., Hansen, A.J., Hulme-Beaman, A., Johnson, J., Kitchen, A., Kasparov, A.K., Kwon, Y.-M., Nikolskiy, P.A., Lop…	The evolutionary history of dogs in the Americas	97	2018	science	10.1126/science.aao4776	4
Zhang, M., Mueller, N.T., Wang, H., Hong, X., Appel, L.J., Wang, X.	Maternal exposure to ambient particulate matter ?2.5 ?m during pregnancy and the risk for high blood pressure in childhood	97	2018	hypertension	10.1161/HYPERTENSIONAHA.117.10944	4
Beard E., West R., Michie S., Brown J.	Association between electronic cigarette use and changes in quit attempts, success of quit attempts, use of smoking cessation pharmacotherapy, and use of stop smoking services in England: time series analysis of population trends	97	2016	bmj (clinical research ed.)	10.1136/bmj.i4645	3
Eckel S.P., Cockburn M., Shu Y.-H., Deng H., Lurmann F.W., Liu L., Gilliland F.D.	Air pollution affects lung cancer survival	97	2016	thorax	10.1136/thoraxjnl-2015-207927	3
Yarnitsky D., Volokh L., Ironi A., Weller B., Shor M., Shifrin A., Granovsky Y.	Nonpainful remote electrical stimulation alleviates episodic migraine pain	97	2017	neurology	10.1212/WNL.0000000000003760	3
Larsson S.C., Wallin A., Wolk A., Markus H.S.	Differing association of alcohol consumption with different stroke types: A systematic review and meta-analysis	97	2016	bmc medicine	10.1186/s12916-016-0721-4	3
LaBrie, J.W., Boyle, S., Earle, A., Almstedt, H.C.	Heavy episodic drinking is associated with poorer bone health in adolescent and young adult women	97	2018	journal of studies on alcohol and drugs	10.15288/jsad.2018.79.391	4
Bleser W.K., Elewonibi B.R., Miranda P.Y., BeLue R.	Complementary and alternative medicine and influenza vaccine uptake in US children	97	2016	pediatrics	10.1542/peds.2015-4664	3
Moss J.L., Reiter P.L., Truong Y.K., Rimer B.K., Brewer N.T.	School entry requirements and coverage of nontargeted adolescent vaccines	97	2016	pediatrics	10.1542/peds.2016-1414	3
Jensen D.A., MacInga D.R., Shumaker D.J., Bellino R., Arbogast J.W., Schaffner D.W.	Quantifying the effects of water temperature, soap volume, lather time, and antimicrobial soap as variables in the removal of Escherichia coli atcc 11229 from hands	97	2017	journal of food protection	10.4315/0362-028X.JFP-16-370	3
St Clair, J.J.H., Klump, B.C., Sugasawa, S., Higgott, C.G., Colegrave, N., Rutz, C.	Hook innovation boosts foraging efficiency in tool-using crows	97	2018	nature ecology and evolution	10.1038/s41559-017-0429-7	4
Xi, B., Veeranki, S.P., Zhao, M., Ma, C., Yan, Y., Mi, J.	Relationship of Alcohol Consumption to All-Cause, Cardiovascular, and Cancer-Related Mortality in U.S. Adults	97	2017	journal of the american college of cardiology	10.1016/j.jacc.2017.06.054	4
Hochhaus A., Larson R.A., Guilhot F., Radich J.P., Branford S., Hughes T.P., Baccarani M., Deininger M.W., Cervantes F., Fujihara S., Ortmann C.-E., Menssen H.D., Kantarjian H., O'Brien S.G., Druker B.J.	Long-term outcomes of imatinib treatment for chronic myeloid leukemia	97	2017	new england journal of medicine	10.1056/NEJMoa1609324	3
Boivin D.B., Shechter A., Boudreau P., Begum E.A., Ying-Kin N.M.K.N.	Diurnal and circadian variation of sleep and alertness in men vs. naturally cycling women	97	2016	proceedings of the national academy of sciences of the united states of america	10.1073/pnas.1524484113	3
Al Khatib, H.K., Hall, W.L., Creedon, A., Ooi, E., Masri, T., McGowan, L., Harding, S.V., Darzi, J., Pot, G.K.	Sleep extension is a feasible lifestyle intervention in free-living adults who are habitually short sleepers: A potential strategy for decreasing intake of free sugars? A randomized controlled pilot study	97	2018	american journal of clinical nutrition	10.1093/ajcn/nqx030	4
Mimee, M., Nadeau, P., Hayward, A., Carim, S., Flanagan, S., Jerger, L., Collins, J., McDonnell, S., Swartwout, R., Citorik, R.J., Bulovi?, V., Langer, R., Traverso, G., Chandrakasan, A.P., Lu, T.K.	An ingestible bacterial-electronic system to monitor gastrointestinal health	97	2018	science	10.1126/science.aas9315	4
Baranska, A., Shawket, A., Jouve, M., Baratin, M., Malosse, C., Voluzan, O., Manh, T.V., Fiore, F., Bajénoff, M., Benaroch, P., Dalod, M., Malissen, M., Henri, S., Malissen, B.	Unveiling skin macrophage dynamics explains both tattoo persistence and strenuous removal	97	2018	journal of experimental medicine	10.1084/jem.20171608	4
Gillman, M.W., Rifas-Shiman, S.L., Fernandez-Barres, S., Kleinman, K., Taveras, E.M., Oken, E.	Beverage intake during pregnancy and childhood adiposity	97	2017	pediatrics	10.1542/peds.2017-0031	4
Wansink, B., Mukund, A., Weislogel, A.	Food Art Does Not Reflect Reality: A Quantitative Content Analysis of Meals in Popular Paintings	97	2016	sage open	10.1177/2158244016654950	2
Benard V.B., Castle P.E., Jenison S.A., Hunt W.C., Kim J.J., Cuzick J., Lee J.-H., Du R., Robertson M., Norville S., Wheeler C.M.	Population-based incidence rates of cervical intraepithelial neoplasia in the human papillomavirus vaccine era	97	2017	jama oncology	10.1001/jamaoncol.2016.3609	3
Atreya M.R., Muglia L.J., Greenberg J.M., DeFranco E.A.	Racial Differences in the Influence of Interpregnancy Interval on Fetal Growth	97	2017	maternal and child health journal	10.1007/s10995-016-2140-8	3
Mollard, E., Pedro, S., Chakravarty, E., Clowse, M., Schumacher, R., Michaud, K.	The impact of menopause on functional status in women with rheumatoid arthritis	97	2018	rheumatology (oxford, england)	10.1093/rheumatology/kex526	4
Moore, P.A., Ziegler, K.M., Lipman, R.D., Aminoshariae, A., Carrasco-Labra, A., Mariotti, A.	Benefits and harms associated with analgesic medications used in the management of acute dental pain: An overview of systematic reviews	97	2018	journal of the american dental association	10.1016/j.adaj.2018.02.012	4
Canuso, C.M., Singh, J.B., Fedgchin, M., Alphs, L., Lane, R., Lim, P., Pinter, C., Hough, D., Sanacora, G., Manji, H., Drevets, W.C.	Efficacy and safety of intranasal esketamine for the rapid reduction of symptoms of depression and suicidality in patients at imminent risk for suicide: Results of a double-blind, randomized, placebo-controlled study	97	2018	american journal of psychiatry	10.1176/appi.ajp.2018.17060720	4
Riera C.E., Tsaousidou E., Halloran J., Follett P., Hahn O., Pereira M.M.A., Ruud L.E., Alber J., Tharp K., Anderson C.M., Br”nneke H., Hampel B., Filho C.D.D.M., Stahl A., Brning J.C., Dillin A.	The Sense of Smell Impacts Metabolic Health and Obesity	97	2017	cell metabolism	10.1016/j.cmet.2017.06.015	3
Chen S.H., Pascale C., Jackson M., Szvetecz M.A., Cohen J.	A limited survey-based uncontrolled follow-up study of children born after ooplasmic transplantation in a single centre	97	2016	reproductive biomedicine online	10.1016/j.rbmo.2016.10.003	3
Guzman-Castillo M., Ahmadi-Abhari S., Bandosz P., Capewell S., Steptoe A., Singh-Manoux A., Kivimaki M., Shipley M.J., Brunner E.J., O'Flaherty M.	Forecasted trends in disability and life expectancy in England and Wales up to 2025: a modelling study	97	2017	the lancet public health	10.1016/S2468-2667(17)30091-9	3
Tambini A., Rimmele U., Phelps E.A., Davachi L.	Emotional brain states carry over and enhance future memory formation	97	2017	nature neuroscience	10.1038/nn.4468	3
Gurrala R., Lang Z., Shepherd L., Davidson D., Harrison E., McClure M., Kaye S., Toumazou C., Cooke G.S.	Novel pH sensing semiconductor for point-of-care detection of HIV-1 viremia	97	2016	scientific reports	10.1038/srep36000	3
Imai, M., Watanabe, T., Kiso, M., Nakajima, N., Yamayoshi, S., Iwatsuki-Horimoto, K., Hatta, M., Yamada, S., Ito, M., Sakai-Tagawa, Y., Shirakura, M., Takashita, E., Fujisaki, S., McBride, R., Thompson, A.J., Takahashi, K., Maemura, T., Mitake, H., Chiba, S., Zhong, G., Fan, S., Oishi, K., Yasuhara, A., Takada, K., Nakao, T., Fukuyama, S., Yamashita, M., Lopes, T.J.S., Neumann, G., Odagiri, T., W…	A Highly Pathogenic Avian H7N9 Influenza Virus Isolated from A Human Is Lethal in Some Ferrets Infected via Respiratory Droplets	97	2017	cell host and microbe	10.1016/j.chom.2017.09.008	4
Ferguson, R.J., Sigmon, S.T., Pritchard, A.J., Labrie, S.L., Goetze, R.E., Fink, C.M., Garrett, A.M.	A randomized trial of videoconference-delivered cognitive behavioral therapy for survivors of breast cancer with self-reported cognitive dysfunction	96	2016	cancer	10.1002/cncr.29891	2
Lameira, A.R., Hardus, M.E., Mielke, A., Wich, S.A., Shumaker, R.W.	Vocal fold control beyond the species-specific repertoire in an orang-utan	96	2016	scientific reports	10.1038/srep30315	2
Gueneli, N., McKenna, A.M., Ohkouchi, N., Boreham, C.J., Beghin, J., Javaux, E.J., Brocks, J.J.	1.1-billion-year-old porphyrins establish a marine ecosystem dominated by bacterial primary producers	96	2018	proceedings of the national academy of sciences of the united states of america	10.1073/pnas.1803866115	4
Rogers, K.C., Whitney, M., D'Emic, M., Bagley, B.	Precocity in a tiny titanosaur from the Cretaceous of Madagascar	96	2016	science	10.1126/science.aaf1509	2
Landgren, O., Zeig-Owens, R., Giricz, O., Goldfarb, D., Murata, K., Thoren, K., Ramanathan, L., Hultcrantz, M., Dogan, A., Nwankwo, G., Steidl, U., Pradhan, K., Hall, C.B., Cohen, H.W., Jaber, N., Schwartz, T., Crowley, L., Crane, M., Irby, S., Webber, M.P., Verma, A., Prezant, D.J.	Multiple myeloma and its precursor disease among firefighters exposed to theworld trade center disaster	96	2018	jama oncology	10.1001/jamaoncol.2018.0509	4
Meng, Q.-J., Grossnickle, D.M., Liu, D., Zhang, Y.-G., Neander, A.I., Ji, Q., Luo, Z.-X.	New gliding mammaliaforms from the Jurassic	96	2017	nature	10.1038/nature23476	4
Yorks, D.M., Frothingham, C.A., Schuenke, M.D.	Effects of group fitness classes on stress and quality of life of medical students	96	2017	journal of the american osteopathic association	10.7556/jaoa.2017.140	4
Drydakis, N., MacDonald, P., Chiotis, V., Somers, L.	Age discrimination in the UK labour market. Does race moderate ageism? An experimental investigation	96	2018	applied economics letters	10.1080/13504851.2017.1290763	4
Qiu, X., Wong, G., Audet, J., Bello, A., Fernando, L., Alimonti, J.B., Fausther-Bovendo, H., Wei, H., Aviles, J., Hiatt, E., Johnson, A., Morton, J., Swope, K., Bohorov, O., Bohorova, N., Goodman, C., Kim, D., Pauly, M.H., Velasco, J., Pettitt, J., Olinger, G.G., Whaley, K., Xu, B., Strong, J.E., Zeitlin, L., Kobinger, G.P.	Reversion of advanced Ebola virus disease in nonhuman primates with ZMapp	96	2014	nature	10.1038/nature13777	1
Woo, E.H.C., White, P., Lai, C.W.K.	Effects of electronic device overuse by university students in relation to clinical status and anatomical variations of the median nerve and transverse carpal ligament	96	2017	muscle and nerve	10.1002/mus.25697	4
Lessa, F.C., Mu, Y., Bamberg, W.M., Beldavs, Z.G., Dumyati, G.K., Dunn, J.R., Farley, M.M., Holzbauer, S.M., Meek, J.I., Phipps, E.C., Wilson, L.E., Winston, L.G., Cohen, J.A., Limbago, B.M., Fridkin, S.K., Gerding, D.N., McDonald, L.C.	Burden of Clostridium difficile infection in the United States	96	2015	new england journal of medicine	10.1056/NEJMoa1408913	1
Almaatouq, A., Radaelli, L., Pentland, A., Shmueli, E.	Are you your friends' friend? Poor perception of friendship ties limits the ability to promote behavioral change	96	2016	plos one	10.1371/journal.pone.0151588	2
Marí Saéz, A., Weiss, S., Nowak, K., Lapeyre, V., Zimmermann, F., Düx, A., Kühl, H.S., Kaba, M., Regnaut, S., Merkel, K., Sachse, A., Thiesen, U., Villányi, L., Boesch, C., Dabrowski, P.W., Radonić, A., Nitsche, A., Leendertz, S.A.J., Petterson, S., Becker, S., Krähling, V., Couacy-Hymann, E., Akoua-Koffi, C., Weber, N., Schaade, L., Fahr, J., Borchert, M., Gogarten, J.F., Calvignac-Spencer, S., …	Investigating the zoonotic origin of the West African Ebola epidemic	96	2015	embo molecular medicine	10.15252/emmm.201404792	1
Yokota, T., Zalar, P., Kaltenbrunner, M., Jinno, H., Matsuhisa, N., Kitanosako, H., Tachibana, Y., Yukita, W., Koizumi, M., Someya, T.	Ultraflexible organic photonic skin	96	2016	science advances	10.1126/sciadv.1501856	2
Gomm, W., Von Holt, K., Thomé, F., Broich, K., Maier, W., Fink, A., Doblhammer, G., Haenisch, B.	Association of proton pump inhibitors with risk of dementia: A pharmacoepidemiological claims data analysis	96	2016	jama neurology	10.1001/jamaneurol.2015.4791	2
Catania, K.C.	Leaping eels electrify threats, supporting Humboldt's account of a battle with horses	96	2016	proceedings of the national academy of sciences of the united states of america	10.1073/pnas.1604009113	2
Rugo H.S., Klein P., Melin S.A., Hurvitz S.A., Melisko M.E., Moore A., Park G., Mitchel J., Bågeman E., D'Agostino R.B., Jr., Ver Hoeve E.S., Esserman L., Cigler T.	Association between use of a scalp cooling device and alopecia after chemotherapy for breast cancer	96	2017	jama - journal of the american medical association	10.1001/jama.2016.21038	3
Cains S., Blomeley C., Kollo M., Rácz R., Burdakov D.	Agrp neuron activity is required for alcohol-induced overeating	96	2017	nature communications	10.1038/ncomms14014	3
Jena A.B., Olenski A.R., Blumenthal D.M.	Sex differences in physician salary in US public medical schools	96	2016	jama internal medicine	10.1001/jamainternmed.2016.3284	3
Spitler, L.G., Scholz, P., Hessels, J.W.T., Bogdanov, S., Brazier, A., Camilo, F., Chatterjee, S., Cordes, J.M., Crawford, F., Deneva, J., Ferdman, R.D., Freire, P.C.C., Kaspi, V.M., Lazarus, P., Lynch, R., Madsen, E.C., Mclaughlin, M.A., Patel, C., Ransom, S.M., Seymour, A., Stairs, I.H., Stappers, B.W., Van Leeuwen, J., Zhu, W.W.	A repeating fast radio burst	96	2016	nature	10.1038/nature17168	2
Pauly, D., Zeller, D.	Catch reconstructions reveal that global marine fisheries catches are higher than reported and declining	96	2016	nature communications	10.1038/ncomms10244	2
Irving, G., Neves, A.L., Dambha-Miller, H., Oishi, A., Tagashira, H., Verho, A., Holden, J.	International variations in primary care physician consultation time: A systematic review of 67 countries	96	2017	bmj open	10.1136/bmjopen-2017-017902	4
Thompson T., Oram C., Correll C.U., Tsermentseli S., Stubbs B.	Analgesic Effects of Alcohol: A Systematic Review and Meta-Analysis of Controlled Experimental Studies in Healthy Participants	96	2017	journal of pain	10.1016/j.jpain.2016.11.009	3
Suzuki T., Asami M., Hoffmann M., Lu X., Gužvi? M., Klein C.A., Perry A.C.F.	Mice produced by mitotic reprogramming of sperm injected into haploid parthenogenotes	96	2016	nature communications	10.1038/ncomms12676	3
Kromdijk J., G?owacka K., Leonelli L., Gabilly S.T., Iwai M., Niyogi K.K., Long S.P.	Improving photosynthesis and crop productivity by accelerating recovery from photoprotection	96	2016	science	10.1126/science.aai8878	3
Chassagnon I.R., McCarthy C.A., Chin Y.K.-Y., Pineda S.S., Keramidas A., Mobli M., Pham V., De Silva T.M., Lynch J.W., Widdop R.E., Rash L.D., King G.F.	Potent neuroprotection after stroke afforded by a double-knot spider-venom peptide that inhibits acid-sensing ion channel 1a	96	2017	proceedings of the national academy of sciences of the united states of america	10.1073/pnas.1614728114	3
Van Ingen G., Li J., Goedegebure A., Pandey R., Rose Li Y., March M.E., Jaddoe V.W.V., Bakay M., Mentch F.D., Thomas K., Wei Z., Chang X., Hain H.S., Uitterlinden A.G., Moll H.A., Van Duijn C.M., Rivadeneira F., Raat H., De Jong R.J.B., Sleiman P.M., Van Der Schroeff M.P., Hakonarson H.	Genome-wide association study for acute otitis media in children identifies FNDC1 as disease contributing gene	95	2016	nature communications	10.1038/ncomms12792	3
Herzog R., Elgort D.R., Flanders A.E., Moley P.J.	Variability in diagnostic error rates of 10 MRI centers performing lumbar spine MRI examinations on the same patient within a 3-week period	95	2017	spine journal	10.1016/j.spinee.2016.11.009	3
Silverberg S.M., Kuchner M.J., Wisniewski J.P., Gagné J., Bans A.S., Bhattacharjee S., Currie T.R., Debes J.R., Biggs J.R., Bosch M., Doll K., Durantini-Luca H.A., Enachioaie A., Griffith P., Sr., Hyogo M., Piñiero F.	A NEW M DWARF DEBRIS DISK CANDIDATE in A YOUNG MOVING GROUP DISCOVERED with DISK DETECTIVE	95	2016	astrophysical journal letters	10.3847/2041-8205/830/2/L28	3
Karlsson, B.C.G., Friedman, R.	Dilution of whisky - The molecular perspective	95	2017	scientific reports	10.1038/s41598-017-06423-5	4
Mander B.A., Winer J.R., Walker M.P.	Sleep and Human Aging	95	2017	neuron	10.1016/j.neuron.2017.02.004	3
Vartanian L.R., Kernan K.M., Wansink B.	Clutter, Chaos, and Overconsumption: The Role of Mind-Set in Stressful and Chaotic Food Environments	95	2017	environment and behavior	10.1177/0013916516628178	3
Hagenaars S.P., Hill W.D., Harris S.E., Ritchie S.J., Davies G., Liewald D.C., Gale C.R., Porteous D.J., Deary I.J., Marioni R.E.	Genetic prediction of male pattern baldness	95	2017	plos genetics	10.1371/journal.pgen.1006594	3
Campbell, J.P., Turner, J.E.	Debunking the myth of exercise-induced immune suppression: Redefining the impact of exercise on immunological health across the lifespan	95	2018	frontiers in immunology	10.3389/fimmu.2018.00648	4
Bartneck, C., Ser, Q.M., Moltchanova, E., Smithies, J., Harrington, E.	Have LEGO Products Become More Violent?	95	2016	plos one	10.1371/journal.pone.0155401	2
Deacy, W.W., Armstrong, J.B., Leacock, W.B., Robbins, C.T., Gustine, D.D., Ward, E.J., Erlenbach, J.A., Stanford, J.A.	Phenological synchronization disrupts trophic interactions between Kodiak brown bears and salmon	95	2017	proceedings of the national academy of sciences of the united states of america	10.1073/pnas.1705248114	4
Breitburg, D., Levin, L.A., Oschlies, A., Grégoire, M., Chavez, F.P., Conley, D.J., Garçon, V., Gilbert, D., Gutiérrez, D., Isensee, K., Jacinto, G.S., Limburg, K.E., Montes, I., Naqvi, S.W.A., Pitcher, G.C., Rabalais, N.N., Roman, M.R., Rose, K.A., Seibel, B.A., Telszewski, M., Yasuhara, M., Zhang, J.	Declining oxygen in the global ocean and coastal waters	95	2018	science	10.1126/science.aam7240	4
Yu, C., Baune, B.T., Wong, M.-L., Licinio, J.	Investigation of short tandem repeats in major depression using whole-genome sequencing data	95	2018	journal of affective disorders	10.1016/j.jad.2018.02.046	4
Silva, R.A., West, J.J., Lamarque, J.-F., Shindell, D.T., Collins, W.J., Faluvegi, G., Folberth, G.A., Horowitz, L.W., Nagashima, T., Naik, V., Rumbold, S.T., Sudo, K., Takemura, T., Bergmann, D., Cameron-Smith, P., Doherty, R.M., Josse, B., MacKenzie, I.A., Stevenson, D.S., Zeng, G.	Future global mortality from changes in air pollution attributable to climate change	95	2017	nature climate change	10.1038/nclimate3354	4
Brandt E.J., Myerson R., Perraillon M.C., Polonsky T.S.	Hospital admissions for myocardial infarction and stroke before and after the trans-fatty acid restrictions in New York	95	2017	jama cardiology	10.1001/jamacardio.2017.0491	3
Lustig, R.H., Mulligan, K., Noworolski, S.M., Tai, V.W., Wen, M.J., Erkin-Cakmak, A., Gugliucci, A., Schwarz, J.-M.	Isocaloric fructose restriction and metabolic improvement in children with obesity and metabolic syndrome	95	2016	obesity	10.1002/oby.21371	2
Flaherty, T.J., Lim, J.	Individual Differences in Retronasal Odor Responsiveness: Effects of Aging and Concurrent Taste	95	2017	chemosensory perception	10.1007/s12078-016-9206-2	4
Vinther J., Nicholls R., Lautenschlager S., Pittman M., Kaye T.G., Rayfield E., Mayr G., Cuthill I.C.	3D Camouflage in an Ornithischian Dinosaur	95	2016	current biology	10.1016/j.cub.2016.06.065	3
Bunn, R., Nolden, S.	Forensic cartography with Hochstetter’s 1859 Pink and White Terraces survey: Te Otukapuarangi and Te Tarata	95	2018	journal of the royal society of new zealand	10.1080/03036758.2017.1329748	4
Rollings K.A., Wells N.M.	Effects of Floor Plan Openness on Eating Behaviors	95	2017	environment and behavior	10.1177/0013916516661822	3
Kawchuk, G.N., Fryer, J., Jaremko, J.L., Zeng, H., Rowe, L., Thompson, R.	Real-time visualization of joint cavitation	95	2015	plos one	10.1371/journal.pone.0119470	1
Epstein B., Jones M., Hamede R., Hendricks S., McCallum H., Murchison E.P., Schönfeld B., Wiench C., Hohenlohe P., Storfer A.	Rapid evolutionary response to a transmissible cancer in Tasmanian devils	95	2016	nature communications	10.1038/ncomms12684	3
Sousa, F.H., Casanova, V., Findlay, F., Stevens, C., Svoboda, P., Pohl, J., Proudfoot, L., Barlow, P.G.	Cathelicidins display conserved direct antiviral activity towards rhinovirus	95	2017	peptides	10.1016/j.peptides.2017.07.013	4
Ballard, C., Corbett, A., Orrell, M., Williams, G., Moniz-Cook, E., Romeo, R., Woods, B., Garrod, L., Testad, I., Woodward-Carlton, B., Wenborn, J., Knapp, M., Fossey, J.	Impact of person-centred care training and person-centred activities on quality of life, agitation, and antipsychotic use in people with dementia living in nursing homes: A cluster-randomised controlled trial	95	2018	plos medicine	10.1371/journal.pmed.1002500	4
Yancy C.W., Jessup M., Bozkurt B., Butler J., Casey D.E., Jr., Colvin M.M., Drazner M.H., Filippatos G., Fonarow G.C., Givertz M.M., Hollenberg S.M., Lindenfeld J., Masoudi F.A., McBride P.E., Peterson P.N., Stevenson L.W., Westlake C.	2016 ACC/AHA/HFSA Focused Update on New Pharmacological Therapy for Heart Failure: An Update of the 2013 ACCF/AHA Guideline for the Management of Heart Failure: A Report of the American College of Cardiology/American Heart Association Task Force on Clinical Practice Guidelines and the Heart Failure Society of America	95	2016	journal of the american college of cardiology	10.1016/j.jacc.2016.05.011	3
Diercks C.S., Yaghi O.M.	The atom, the molecule, and the covalent organic framework	95	2017	science	10.1126/science.aal1585	3
Cannioto, R.A., LaMonte, M.J., Kelemen, L.E., Risch, H.A., Eng, K.H., Minlikeeva, A.N., Hong, C.-C., Szender, J.B., Sucheston-Campbell, L., Joseph, J.M., Berchuck, A., Chang-Claude, J., Cramer, D.W., De Fazio, A., Diergaarde, B., Dörk, T., Doherty, J.A., Edwards, R.P., Fridley, B.L., Friel, G., Goode, E.L., Goodman, M.T., Hillemanns, P., Hogdall, E., Hosono, S., Kelley, J.L., Kjaer, S.K., Klapdor…	Recreational physical inactivity and mortality in women with invasive epithelial ovarian cancer: Evidence from the Ovarian Cancer Association Consortium	95	2016	british journal of cancer	10.1038/bjc.2016.153	2
Ramsden C.E.	Breathing easier with fish oil - A new approach to preventing asthma?	95	2016	new england journal of medicine	10.1056/NEJMe1611723	3
Chiodini G., Paonita A., Aiuppa A., Costa A., Caliro S., De Martino P., Acocella V., Vandemeulebrouck J.	Magmas near the critical degassing pressure drive volcanic unrest towards a critical state	95	2016	nature communications	10.1038/ncomms13712	3
Naumova E.N., Liss A., Jagai J.S., Behlau I., Griffiths J.K.	Hospitalizations due to selected infections caused by opportunistic premise plumbing pathogens (OPPP) and reported drug resistance in the United States older adult population in 1991-2006	95	2016	journal of public health policy	10.1057/s41271-016-0038-8	3
Saxena, P., Heng, B.C., Bai, P., Folcher, M., Zulewski, H., Fussenegger, M.	A programmable synthetic lineage-control network that differentiates human IPSCs into glucose-sensitive insulin-secreting beta-like cells	95	2016	nature communications	10.1038/ncomms11247	2
James, E.A., Jenkins, S., Watkins, C.D.	Negative Effects of Makeup Use on Perceptions of Leadership Ability Across Two Ethnicities	95	2018	perception	10.1177/0301006618763263	4
Kumar, D.K.V., Choi, H.S., Washicosky, K.J., Eimer, W.A., Tucker, S., Ghofrani, J., Lefkowitz, A., McColl, G., Goldstein, L.E., Tanzi, R.E., Moir, R.D.	Amyloid-? peptide protects against microbial infection in mouse and worm models of Alzheimer's disease	95	2016	science translational medicine	10.1126/scitranslmed.aaf1059	2
Wynes S., Nicholas K.A.	The climate mitigation gap: Education and government recommendations miss the most effective individual actions	95	2017	environmental research letters	10.1088/1748-9326/aa7541	3
Baune, B.T., Sluth, L.B., Olsen, C.K.	The effects of vortioxetine on cognitive performance in working patients with major depressive disorder: A short-term, randomized, double-blind, exploratory study	95	2018	journal of affective disorders	10.1016/j.jad.2017.12.056	4
Estrada F., Botzen W.J.W., Tol R.S.J.	A global economic assessment of city policies to reduce climate change impacts	95	2017	nature climate change	10.1038/nclimate3301	3
Morgan J.V., Gulick S.P.S., Bralower T., Chenot E., Christeson G., Claeys P., Cockell C., Collins G.S., Coolen M.J.L., Ferrière L., Gebhardt C., Goto K., Jones H., Kring D.A., Le Ber E., Lofi J., Long X., Lowery C., Mellett C., Ocampo-Torres R., Osinski G.R., Perez-Cruz L., Pickersgill A., Poelchau M., Rae A., Rasmussen C., Rebolledo-Vieyra M., Riller U., Sato H., Schmitt D.R., Smit J., Tikoo S.,…	The formation of peak rings in large impact craters	95	2016	science	10.1126/science.aah6561	3
Chaiton, M., Diemert, L., Cohen, J.E., Bondy, S.J., Selby, P., Philipneri, A., Schwartz, R.	Estimating the number of quit attempts it takes to quit smoking successfully in a longitudinal cohort of smokers	95	2016	bmj open	10.1136/bmjopen-2016-011045	2
Montoya, J.G., Holmes, T.H., Anderson, J.N., Maecker, H.T., Rosenberg-Hasson, Y., Valencia, I.J., Chu, L., Younger, J.W., Tato, C.M., Davis, M.M.	Cytokine signature associated with disease severity in chronic fatigue syndrome patients	95	2017	proceedings of the national academy of sciences of the united states of america	10.1073/pnas.1710519114	4
Walker, T.Y., Elam-Evans, L.D., Singleton, J.A., Yankey, D., Markowitz, L.E., Fredua, B., Williams, C.L., Meyer, S.A., Stokley, S.	National, regional, state, and selected local area vaccination coverage among adolescents aged 13–17 years — United States, 2016	94	2017	morbidity and mortality weekly report	10.15585/mmwr.mm6633a2	4
Yadav K.N., Gabler N.B., Cooney E., Kent S., Kim J., Herbst N., Mante A., Halpern S.D., Courtright K.R.	Approximately one in three us adults completes any type of advance directive for end-of-life care	94	2017	health affairs	10.1377/hlthaff.2017.0175	3
Alem S., Perry C.J., Zhu X., Loukola O.J., Ingraham T., Søvik E., Chittka L.	Associative Mechanisms Allow for Social Learning and Cultural Transmission of String Pulling in an Insect	94	2016	plos biology	10.1371/journal.pbio.1002564	3
Cornelsen, L., Mytton, O.T., Adams, J., Gasparrini, A., Iskander, D., Knai, C., Petticrew, M., Scott, C., Smith, R., Thompson, C., White, M., Cummins, S.	Change in non-alcoholic beverage sales following a 10-pence levy on sugar-sweetened beverages within a national chain of restaurants in the UK: interrupted time series analysis of a natural experiment	94	2017	journal of epidemiology and community health	10.1136/jech-2017-209947	4
Coley, R.L., Kull, M.	Cumulative, Timing-Specific, and Interactive Models of Residential Mobility and Children's Cognitive and Psychosocial Skills	94	2016	child development	10.1111/cdev.12535	2
Silvestri, G.A., Vachani, A., Whitney, D., Elashoff, M., Smith, K.P., Ferguson, J.S., Parsons, Ed., Mitra, N., Brody, J., Lenburg, M.E., Spira, A.	A bronchial genomic classifier for the diagnostic evaluation of lung cancer	94	2015	new england journal of medicine	10.1056/NEJMoa1504601	1
Chapman, S., Azizi, L., Luo, Q., Sitas, F.	Has the incidence of brain cancer risen in Australia since the introduction of mobile phones 29 years ago?	94	2016	cancer epidemiology	10.1016/j.canep.2016.04.010	2
Helfrich, R.F., Mander, B.A., Jagust, W.J., Knight, R.T., Walker, M.P.	Old Brains Come Uncoupled in Sleep: Slow Wave-Spindle Synchrony, Brain Atrophy, and Forgetting	94	2018	neuron	10.1016/j.neuron.2017.11.020	4
Crowther, T.W., Glick, H.B., Covey, K.R., Bettigole, C., Maynard, D.S., Thomas, S.M., Smith, J.R., Hintler, G., Duguid, M.C., Amatulli, G., Tuanmu, M.-N., Jetz, W., Salas, C., Stam, C., Piotto, D., Tavani, R., Green, S., Bruce, G., Williams, S.J., Wiser, S.K., Huber, M.O., Hengeveld, G.M., Nabuurs, G.-J., Tikhonova, E., Borchardt, P., Li, C.-F., Powrie, L.W., Fischer, M., Hemp, A., Homeier, J., C…	Mapping tree density at a global scale	94	2015	nature	10.1038/nature14967	2
Bui, D.S., Lodge, C.J., Burgess, J.A., Lowe, A.J., Perret, J., Bui, M.Q., Bowatte, G., Gurrin, L., Johns, D.P., Thompson, B.R., Hamilton, G.S., Frith, P.A., James, A.L., Thomas, P.S., Jarvis, D., Svanes, C., Russell, M., Morrison, S.C., Feather, I., Allen, K.J., Wood-Baker, R., Hopper, J., Giles, G.G., Abramson, M.J., Walters, E.H., Matheson, M.C., Dharmage, S.C.	Childhood predictors of lung function trajectories and future COPD risk: a prospective cohort study from the first to the sixth decade of life	94	2018	the lancet respiratory medicine	10.1016/S2213-2600(18)30100-0	4
Ogden, C.L., Carroll, M.D., Lawman, H.G., Fryar, C.D., Kruszon-Moran, D., Kit, B.K., Flegal, K.M.	Trends in obesity prevalence among children and adolescents in the United States, 1988-1994 through 2013-2014	94	2016	jama - journal of the american medical association	10.1001/jama.2016.6361	2
Arcavi, I., Howell, D.A., Kasen, D., Bildsten, L., Hosseinzadeh, G., McCully, C., Wong, Z.C., Katz, S.R., Gal-Yam, A., Sollerman, J., Taddia, F., Leloudas, G., Fremling, C., Nugent, P.E., Horesh, A., Mooley, K., Rumsey, C., Cenko, S.B., Graham, M.L., Perley, D.A., Nakar, E., Shaviv, N.J., Bromberg, O., Shen, K.J., Ofek, E.O., Cao, Y., Wang, X., Huang, F., Rui, L., Zhang, T., Li, W., Li, Z., Zhang…	Energetic eruptions leading to a peculiar hydrogen-rich explosion of a massive star	94	2017	nature	10.1038/nature24030	4
Eerola, T., Peltola, H.-R.	Memorable experiences with sad music-reasons, reactions and mechanisms of three types of experiences	94	2016	plos one	10.1371/journal.pone.0157444	2
Stromberg, S.E., Janicke, D.M.	The relationship between mother to child calories served and maternal perception of hunger	94	2016	journal of human nutrition and dietetics	10.1111/jhn.12309	2
Noyce, R.S., Lederman, S., Evans, D.H.	Construction of an infectious horsepox virus vaccine from chemically synthesized DNA fragments	94	2018	plos one	10.1371/journal.pone.0188453	4
Yin J., Cao Y., Li Y.-H., Liao S.-K., Zhang L., Ren J.-G., Cai W.-Q., Liu W.-Y., Li B., Dai H., Li G.-B., Lu Q.-M., Gong Y.-H., Xu Y., Li S.-L., Li F.-Z., Yin Y.-Y., Jiang Z.-Q., Li M., Jia J.-J., Ren G., He D., Zhou Y.-L., Zhang X.-X., Wang N., Chang X., Zhu Z.-C., Liu N.-L., Chen Y.-A., Lu C.-Y., Shu R., Peng C.-Z., Wang J.-Y., Pan J.-W.	Satellite-based entanglement distribution over 1200 kilometers	94	2017	science	10.1126/science.aan3211	3
Gahche, J.J., Bailey, R.L., Potischman, N., Dwyer, J.T.	Dietary supplement use was very high among older adults in the United States in 2011-2014	94	2017	journal of nutrition	10.3945/jn.117.255984	4
Benjamin E.J., Blaha M.J., Chiuve S.E., Cushman M., Das S.R., Deo R., De Ferranti S.D., Floyd J., Fornage M., Gillespie C., Isasi C.R., Jim'nez M.C., Jordan L.C., Judd S.E., Lackland D., Lichtman J.H., Lisabeth L., Liu S., Longenecker C.T., MacKey R.H., Matsushita K., Mozaffarian D., Mussolino M.E., Nasir K., Neumar R.W., Palaniappan L., Pandey D.K., Thiagarajan R.R., Reeves M.J., Ritchey M., Rod…	Heart Disease and Stroke Statistics'2017 Update: A Report from the American Heart Association	94	2017	circulation	10.1161/CIR.0000000000000485	3
Brignone, E., Gundlapalli, A.V., Blais, R.K., Carter, M.E., Suo, Y., Samore, M.H., Kimerling, R., Fargo, J.D.	Differential risk for homelessness among US male and female veterans with a positive screen for military sexual trauma	94	2016	jama psychiatry	10.1001/jamapsychiatry.2016.0101	2
Mu¤oz M., Pong-Wong R., Canela-Xandri O., Rawlik K., Haley C.S., Tenesa A.	Evaluating the contribution of genetics and familial shared environment to common disease using the UK Biobank	94	2016	nature genetics	10.1038/ng.3618	3
Grossman, D.C., Curry, S.J., Owens, D.K., Barry, M.J., Caughey, A.B., Davidson, K.W., Doubeni, C.A., Epling, J.W., Kemper, A.R., Krist, A.H., Kubik, M., Landefeld, S., Mangione, C.M., Pignone, M., Silverstein, M., Simon, M.A., Tseng, C.-W.	Interventions to prevent falls in community-dwelling older adults us Preventive Services Task Force recommendation statement	94	2018	jama - journal of the american medical association	10.1001/jama.2018.3097	4
Agaba, M., Ishengoma, E., Miller, W.C., McGrath, B.C., Hudson, C.N., Bedoya Reina, O.C., Ratan, A., Burhans, R., Chikhi, R., Medvedev, P., Praul, C.A., Wu-Cavener, L., Wood, B., Robertson, H., Penfold, L., Cavener, D.R.	Giraffe genome sequence reveals clues to its unique morphology and physiology	94	2016	nature communications	10.1038/ncomms11519	2
Montalban X., Hauser S.L., Kappos L., Arnold D.L., Bar-Or A., Comi G., De Seze J., Giovannoni G., Hartung H.-P., Hemmer B., Lublin F., Rammohan K.W., Selmaj K., Traboulsee A., Sauter A., Masterman D., Fontoura P., Belachew S., Garren H., Mairon N., Chin P., Wolinsky J.S.	Ocrelizumab versus placebo in primary progressive multiple sclerosis	94	2017	new england journal of medicine	10.1056/NEJMoa1606468	3
Cardoso F., Van't Veer L.J., Bogaerts J., Slaets L., Viale G., Delaloge S., Pierga J.-Y., Brain E., Causeret S., DeLorenzi M., Glas A.M., Golfinopoulos V., Goulioti T., Knox S., Matos E., Meulemans B., Neijenhuis P.A., Nitz U., Passalacqua R., Ravdin P., Rubio I.T., Saghatchian M., Smilde T.J., Sotiriou C., Stork L., Straehle C., Thomas G., Thompson A.M., Van Der Hoeven J.M., Vuylsteke P., Bernar…	70-Gene signature as an aid to treatment decisions in early-stage breast cancer	94	2016	new england journal of medicine	10.1056/NEJMoa1602253	3
Fukushima K., Fang X., Alvarez-Ponce D., Cai H., Carretero-Paulet L., Chen C., Chang T.-H., Farr K.M., Fujita T., Hiwatashi Y., Hoshi Y., Imai T., Kasahara M., Librado P., Mao L., Mori H., Nishiyama T., Nozawa M., Pálfalvi G., Pollard S.T., Rozas J., Sánchez-Gracia A., Sankoff D., Shibata T.F., Shigenobu S., Sumikawa N., Uzawa T., Xie M., Zheng C., Pollock D.D., Albert V.A., Li S., Hasebe M.	Genome of the pitcher plant Cephalotus reveals genetic changes associated with carnivory	94	2017	nature ecology and evolution	10.1038/s41559-016-0059	3
Sniekers S., Stringer S., Watanabe K., Jansen P.R., Coleman J.R.I., Krapohl E., Taskesen E., Hammerschlag A.R., Okbay A., Zabaneh D., Amin N., Breen G., Cesarini D., Chabris C.F., Iacono W.G., Ikram M.A., Johannesson M., Koellinger P., Lee J.J., Magnusson P.K.E., McGue M., Miller M.B., Ollier W.E.R., Payton A., Pendleton N., Plomin R., Rietveld C.A., Tiemeier H., Van Duijn C.M., Posthuma D.	Genome-wide association meta- A nalysis of 78,308 individuals identifies new loci and genes influencing human intelligence	94	2017	nature genetics	10.1038/ng.3869	3
Rebo J., Mehdipour M., Gathwala R., Causey K., Liu Y., Conboy M.J., Conboy I.M.	A single heterochronic blood exchange reveals rapid inhibition of multiple tissues by old blood	94	2016	nature communications	10.1038/ncomms13363	3
Bourne A., Davey C., Hickson F., Reid D., Weatherburn P.	Physical health inequalities among gay and bisexual men in England: A large community-based cross-sectional survey	94	2017	journal of public health (united kingdom)	10.1093/pubmed/fdw029	3
Hickson F., Davey C., Reid D., Weatherburn P., Bourne A.	Mental health inequalities among gay and bisexual men in England, Scotland and Wales: A large community-based cross-sectional survey	94	2017	journal of public health (united kingdom)	10.1093/pubmed/fdw021	3
Danon J.J., Krüger A., Leigh D.A., Lemonnier J.-F., Stephens A.J., Vitorica-Yrezabal I.J., Woltering S.L.	Braiding a molecular knot with eight crossings	94	2017	science	10.1126/science.aal1619	3
McAndrew F.T., Koehnke S.S.	On the nature of creepiness	94	2016	new ideas in psychology	10.1016/j.newideapsych.2016.03.003	3
Leibowitz M., Karpati T., Cohen-Stavi C.J., Feldman B.S., Hoshen M., Bitterman H., Suissa S., Balicer R.D.	Association between achieved low-density lipoprotein levels and major adverse cardiac events in patients with stable ischemic heart disease taking statin treatment	94	2016	jama internal medicine	10.1001/jamainternmed.2016.2751	3
Ritchie, S.J., Bates, T.C., Plomin, R.	Does Learning to Read Improve Intelligence? A Longitudinal Multivariate Analysis in Identical Twins From Age 7 to 16	93	2015	child development	10.1111/cdev.12272	1
Gupta A., Thompson D., Whitehouse A., Collier T., Dahlof B., Poulter N., Collins R., Sever P.	Adverse events associated with unblinded, but not with blinded, statin therapy in the Anglo-Scandinavian Cardiac Outcomes Trial—Lipid-Lowering Arm (ASCOT-LLA): a randomised double-blind placebo-controlled trial and its non-randomised non-blind extension phase	93	2017	the lancet	10.1016/S0140-6736(17)31075-9	3
Zelber-Sagi, S., Ivancovsky-Wajcman, D., Fliss Isakov, N., Webb, M., Orenstein, D., Shibolet, O., Kariv, R.	High red and processed meat consumption is associated with non-alcoholic fatty liver disease and insulin resistance	93	2018	journal of hepatology	10.1016/j.jhep.2018.01.015	4
Alferink, L.J.M., Fittipaldi, J., Kiefte-de Jong, J.C., Taimr, P., Hansen, B.E., Metselaar, H.J., Schoufour, J.D., Ikram, M.A., Janssen, H.L.A., Franco, O.H., Darwish Murad, S.	Coffee and herbal tea consumption is associated with lower liver stiffness in the general population: The Rotterdam study	93	2017	journal of hepatology	10.1016/j.jhep.2017.03.013	4
Albright, R., Takeshita, Y., Koweek, D.A., Ninokawa, A., Wolfe, K., Rivlin, T., Nebuchina, Y., Young, J., Caldeira, K.	Carbon dioxide addition to coral reef waters suppresses net community calcification	93	2018	nature	10.1038/nature25968	4
Ferrie J.E., Virtanen M., Jokela M., Madsen I.E.H., Heikkilä K., Alfredsson L., Batty G.D., Bjorner J.B., Borritz M., Burr H., Dragano N., Elovainio M., Fransson E.I., Knutsson A., Koskenvuo M., Koskinen A., Kouvonen A., Kumari M., Nielsen M.L., Nordin M., Oksanen T., Pahkin K., Pejtersen J.H., Pentti J., Salo P., Shipley M.J., Suominen S.B., Tabák A., Theorell T., Väänänen A., Vahtera J., Wester…	Job insecurity and risk of diabetes: A meta-analysis of individual participant data	93	2016	cmaj	10.1503/cmaj.150942	3
Laksari, K., Kurt, M., Babaee, H., Kleiven, S., Camarillo, D.	Mechanistic Insights into Human Brain Impact Dynamics through Modal Analysis	93	2018	physical review letters	10.1103/PhysRevLett.120.138101	4
Nakanishi M., Chen Y., Qendro V., Miyamoto S., Weinstock E., Weinstock G.M., Rosenberg D.W.	Effects of walnut consumption on colon carcinogenesis and microbial community structure	93	2016	cancer prevention research	10.1158/1940-6207.CAPR-16-0026	3
Pierce, M., Bird, S.M., Hickman, M., Marsden, J., Dunn, G., Jones, A., Millar, T.	Impact of treatment for opioid dependence on fatal drug-related poisoning: A national cohort study in England	93	2016	addiction	10.1111/add.13193	2
Marouli E., Graff M., Medina-Gomez C., Lo K.S., Wood A.R., Kjaer T.R., Fine R.S., Lu Y., Schurmann C., Highland H.M., Rüeger S., Thorleifsson G., Justice A.E., Lamparter D., Stirrups K.E., Turcot V., Young K.L., Winkler T.W., Esko T., Karaderi T., Locke A.E., Masca N.G.D., Ng M.C.Y., Mudgal P., Rivas M.A., Vedantam S., Mahajan A., Guo X., Abecasis G., Aben K.K., Adair L.S., Alam D.S., Albrecht E.…	Rare and low-frequency coding variants alter human adult height	93	2017	nature	10.1038/nature21039	3
Lupold, S., Manier, M.K., Puniamoorthy, N., Schoff, C., Starmer, W.T., Luepold, S.H.B., Belote, J.M., Pitnick, S.	How sexual selection can drive the evolution of costly sperm ornamentation	93	2016	nature	10.1038/nature18005	2
Junqueira, A.C.M., Ratan, A., Acerbi, E., Drautz-Moses, D.I., Premkrishnan, B.N.V., Costea, P.I., Linz, B., Purbojati, R.W., Paulo, D.F., Gaultier, N.E., Subramanian, P., Hasan, N.A., Colwell, R.R., Bork, P., Azeredo-Espin, A.M.L., Bryant, D.A., Schuster, S.C.	The microbiomes of blowflies and houseflies as bacterial transmission reservoirs	93	2017	scientific reports	10.1038/s41598-017-16353-x	4
Smits, S.A., Leach, J., Sonnenburg, E.D., Gonzalez, C.G., Lichtman, J.S., Reid, G., Knight, R., Manjurano, A., Changalucha, J., Elias, J.E., Dominguez-Bello, M.G., Sonnenburg, J.L.	Seasonal cycling in the gut microbiome of the Hadza hunter-gatherers of Tanzania	93	2017	science	10.1126/science.aan4834	4
Cherry, J.D., Stein, T.D., Tripodis, Y., Alvarez, V.E., Huber, B.R., Au, R., Kiernan, P.T., Daneshvar, D.H., Mez, J., Solomon, T.M., Alosco, M.L., McKee, A.C.	CCL11 is increased in the CNS in chronic traumatic encephalopathy but not in Alzheimer??s disease	93	2017	plos one	10.1371/journal.pone.0185541	4
Versluys, T.M.M., Foley, R.A., Skylark, W.J.	The influence of leg-to-body ratio, arm-to-body ratio and intra-limb ratio on male human attractiveness	93	2018	royal society open science	10.1098/rsos.171790	4
Irwin, P.G.J., Toledo, D., Garland, R., Teanby, N.A., Fletcher, L.N., Orton, G.A., Bézard, B.	Detection of hydrogen sulfide above the clouds in Uranus's atmosphere	93	2018	nature astronomy	10.1038/s41550-018-0432-1	4
Furman D., Chang J., Lartigue L., Bolen C.R., Haddad F., Gaudilliere B., Ganio E.A., Fragiadakis G.K., Spitzer M.H., Douchet I., Daburon S., Moreau J.-F., Nolan G.P., Blanco P., Déchanet-Merville J., Dekker C.L., Jojic V., Kuo C.J., Davis M.M., Faustin B.	Expression of specific inflammasome gene modules stratifies older individuals into two extreme clinical and immunological states	93	2017	nature medicine	10.1038/nm.4267	3
Martinho, A., Kacelnik, A.	Ducklings imprint on the relational concept of "same or different"	93	2016	science	10.1126/science.aaf4247	2
Cheung C.H.M., Bedford R., Saez De Urabain I.R., Karmiloff-Smith A., Smith T.J.	Daily touchscreen use in infants and toddlers is associated with reduced sleep and delayed sleep onset	93	2017	scientific reports	10.1038/srep46104	3
Nogueira, R.G., Jadhav, A.P., Haussen, D.C., Bonafe, A., Budzik, R.F., Bhuva, P., Yavagal, D.R., Ribo, M., Cognard, C., Hanel, R.A., Sila, C.A., Hassan, A.E., Millan, M., Levy, E.I., Mitchell, P., Chen, M., English, J.D., Shah, Q.A., Silver, F.L., Pereira, V.M., Mehta, B.P., Baxter, B.W., Abraham, M.G., Cardona, P., Veznedaroglu, E., Hellinger, F.R., Feng, L., Kirmani, J.F., Lopes, D.K., Jankowit…	Thrombectomy 6 to 24 hours after stroke with a mismatch between deficit and infarct	93	2018	new england journal of medicine	10.1056/NEJMoa1706442	4
Shakur H., Roberts I., Fawole B., Chaudhri R., El-Sheikh M., Akintan A., Qureshi Z., Kidanto H., Vwalika B., Abdulkadir A., Etuk S., Noor S., Asonganyi E., Alfirevic Z., Beaumont D., Ronsmans C., Arulkumaran S., Grant A., Afsana K., Gülmezoglu M., Hunt B., Olayemi O., Roberts I., Chalmers I., Lumbiganon P., Piaggio G., Brady T., Shakur H., Roberts I., Alfirevic Z., Elbourne D., Gülmezoglu M., Ron…	Effect of early tranexamic acid administration on mortality, hysterectomy, and other morbidities in women with post-partum haemorrhage (WOMAN): an international, randomised, double-blind, placebo-controlled trial	93	2017	the lancet	10.1016/S0140-6736(17)30638-4	3
Rush, T., LeardMann, C.A., Crum-Cianflone, N.F.	Obesity and associated adverse health outcomes among US military members and veterans: Findings from the millennium cohort study	93	2016	obesity	10.1002/oby.21513	2
Steinemann A.	Fragranced consumer products: exposures and effects from emissions	93	2016	air quality, atmosphere and health	10.1007/s11869-016-0442-z	3
Jones, D.E., Greenberg, M., Crowley, M.	Early social-emotional functioning and public health: The relationship between kindergarten social competence and future wellness	93	2015	american journal of public health	10.2105/AJPH.2015.302630	2
Belsky, D.W., Moffitt, T.E., Corcoran, D.L., Domingue, B., Harrington, H., Hogan, S., Houts, R., Ramrakha, S., Sugden, K., Williams, B.S., Poulton, R., Caspi, A.	The Genetics of Success: How Single-Nucleotide Polymorphisms Associated With Educational Attainment Relate to Life-Course Development	93	2016	psychological science	10.1177/0956797616643070	2
Yin L., Yu K., Lin S., Song X., Yu X.	Associations of blood mercury, inorganic mercury, methyl mercury and bisphenol A with dental surface restorations in the U.S. population, NHANES 2003–2004 and 2010–2012	93	2016	ecotoxicology and environmental safety	10.1016/j.ecoenv.2016.09.001	3
Cantor J., Breck A., Elbel B.	Correlates of sugar-sweetened beverages purchased for children at fast-food restaurants	93	2016	american journal of public health	10.2105/AJPH.2016.303427	3
Li K., Haynie D., Lipsky L., Iannotti R.J., Pratt C., Simons-Morton B.	Changes in moderate-to-vigorous physical activity among older adolescents	93	2016	pediatrics	10.1542/peds.2016-1372	3
Attarian, S., Vallat, J.-M., Magy, L., Funalot, B., Gonnaud, P.-M., Lacour, A., Péréon, Y., Dubourg, O., Pouget, J., Micallef, J., Franques, J., Lefebvre, M.-N., Ghorab, K., Al-Moussawi, M., Tiffreau, V., Preudhomme, M., Magot, A., Leclair-Visonneau, L., Stojkovic, T., Bossi, L., Lehert, P., Gilbert, W., Bertrand, V., Mandel, J., Milet, A., Hajj, R., Boudiaf, L., Scart-Grès, C., Nabirotchkin, S.,…	An exploratory randomised double-blind and placebo-controlled phase 2 study of a combination of baclofen, naltrexone and sorbitol (PXT3003) in patients with Charcot-Marie-Tooth disease type 1A	93	2014	orphanet journal of rare diseases	10.1186/s13023-014-0199-0	1
Cloughesy, T.F., Landolfi, J., Hogan, D.J., Bloomfield, S., Carter, B., Chen, C.C., Elder, J.B., Kalkanis, S.N., Kesari, S., Lai, A., Lee, I.Y., Liau, L.M., Mikkelsen, T., Nghiemphu, P.L., Piccioni, D., Walbert, T., Chu, A., Das, A., Diago, O.R., Gammon, D., Gruber, H.E., Hanna, M., Jolly, D.J., Kasahara, N., McCarthy, D., Mitchell, L., Ostertag, D., Robbins, J.M., Rodriguez-Aguirre, M., Vogelbau…	Phase 1 trial of vocimagene amiretrorepvec and 5-fluorocytosine for recurrent high-grade glioma	93	2016	science translational medicine	10.1126/scitranslmed.aad9784	2
Prada, D., Zhong, J., Colicino, E., Zanobetti, A., Schwartz, J., Dagincourt, N., Fang, S.C., Kloog, I., Zmuda, J.M., Holick, M., Herrera, L.A., Hou, L., Dominici, F., Bartali, B., Baccarelli, A.A.	Association of air particulate pollution with bone loss over time and bone fracture risk: analysis of data from two independent studies	92	2017	the lancet planetary health	10.1016/S2542-5196(17)30136-5	4
Baumgart, M., Snyder, H.M., Carrillo, M.C., Fazio, S., Kim, H., Johns, H.	Summary of the evidence on modifiable risk factors for cognitive decline and dementia: A population-based perspective	92	2015	alzheimer's and dementia	10.1016/j.jalz.2015.05.016	1
Wang D.D., Li Y., Chiuve S.E., Stampfer M.J., Manson J.E., Rimm E.B., Willett W.C., Hu F.B.	Association of specific dietary fats with total and cause-specific mortality	92	2016	jama internal medicine	10.1001/jamainternmed.2016.2417	3
Schulz F., Yutin N., Ivanova N.N., Ortega D.R., Lee T.K., Vierheilig J., Daims H., Horn M., Wagner M., Jensen G.J., Kyrpides N.C., Koonin E.V., Woyke T.	Giant viruses with an expanded complement of translation system components	92	2017	science	10.1126/science.aal4657	3
Ryan M.L., Falk D.E., Fertig J.B., Rendenbach-Mueller B., Katz D.A., Tracy K.A., Strain E.C., Dunn K.E., Kampman K., Mahoney E., Ciraulo D.A., Sickles-Colaneri L., Ait-Daoud N., Johnson B.A., Ransom J., Scott C., Koob G.F., Litten R.Z.	A Phase 2, Double-Blind, Placebo-Controlled Randomized Trial Assessing the Efficacy of ABT-436, a Novel V1b Receptor Antagonist, for Alcohol Dependence	92	2017	neuropsychopharmacology	10.1038/npp.2016.214	3
Peeters, K., Van Leemputte, F., Fischer, B., Bonini, B.M., Quezada, H., Tsytlonok, M., Haesen, D., Vanthienen, W., Bernardes, N., Gonzalez-Blas, C.B., Janssens, V., Tompa, P., Versées, W., Thevelein, J.M.	Fructose-1,6-bisphosphate couples glycolytic flux to activation of Ras	92	2017	nature communications	10.1038/s41467-017-01019-z	4
Vansteensel M.J., Pels E.G.M., Bleichner M.G., Branco M.P., Denison T., Freudenburg Z.V., Gosselaar P., Leinders S., Ottens T.H., Van Den Boom M.A., Van Rijen P.C., Aarnoutse E.J., Ramsey N.F.	Fully implanted brain-computer interface in a locked-in patient with ALS	92	2016	new england journal of medicine	10.1056/NEJMoa1608085	3
Haines, J., Rifas-Shiman, S.L., Horton, N.J., Kleinman, K., Bauer, K.W., Davison, K.K., Walton, K., Austin, S.B., Field, A.E., Gillman, M.W.	Family functioning and quality of parent-adolescent relationship: Cross-sectional associations with adolescent weight-related behaviors and weight status	92	2016	international journal of behavioral nutrition and physical activity	10.1186/s12966-016-0393-7	2
Goel, A., Kumar, P.	Vertical and horizontal variability in airborne nanoparticles and their exposure around signalised traffic intersections	92	2016	environmental pollution	10.1016/j.envpol.2016.03.033	2
Geller, A.I., Shehab, N., Weidle, N.J., Lovegrove, M.C., Wolpert, B.J., Timbo, B.B., Mozersky, R.P., Budnitz, D.S.	Emergency department visits for adverse events related to dietary supplements	92	2015	new england journal of medicine	10.1056/NEJMsa1504267	2
Han, J., Qiu, W., Campbell, E.C., White, J.C., Xing, B.	Nylon Bristles and Elastomers Retain Centigram Levels of Triclosan and Other Chemicals from Toothpastes: Accumulation and Uncontrolled Release	92	2017	environmental science and technology	10.1021/acs.est.7b02839	4
Carr T.D., Varricchio D.J., Sedlmayr J.C., Roberts E.M., Moore J.R.	A new tyrannosaur with evidence for anagenesis and crocodile-like facial sensory system	92	2017	scientific reports	10.1038/srep44942	3
Albert, A., André, M., Anghinolfi, M., Ardid, M., Aubert, J.-J., Aublin, J., Avgitas, T., Baret, B., Barrios-Martí, J., Basa, S., Belhorma, B., Bertin, V., Biagi, S., Bormuth, R., Bourret, S., Bouwhuis, M.C., Brânza?, H., Bruijn, R., Brunner, J., Busto, J., Capone, A., Caramete, L., Carr, J., Celli, S., El Moursli, R.C., Chiarusi, T., Circella, M., Coelho, J.A.B., Coleiro, A., Coniglione, R., Cos…	Search for High-energy Neutrinos from Binary Neutron Star Merger GW170817 with ANTARES, IceCube, and the Pierre Auger Observatory	92	2017	astrophysical journal letters	10.3847/2041-8213/aa9aed	4
Stammnitz, M.R., Coorens, T.H.H., Gori, K.C., Hayes, D., Fu, B., Wang, J., Martin-Herranz, D.E., Alexandrov, L.B., Baez-Ortega, A., Barthorpe, S., Beck, A., Giordano, F., Knowles, G.W., Kwon, Y.M., Hall, G., Price, S., Pye, R.J., Tubio, J.M.C., Siddle, H.V.T., Sohal, S.S., Woods, G.M., McDermott, U., Yang, F., Garnett, M.J., Ning, Z., Murchison, E.P.	The Origins and Vulnerabilities of Two Transmissible Cancers in Tasmanian Devils	92	2018	cancer cell	10.1016/j.ccell.2018.03.013	4
Grau, C., Ginhoux, R., Riera, A., Nguyen, T.L., Chauvat, H., Berg, M., Amengual, J.L., Pascual-Leone, A., Ruffini, G.	Conscious brain-to-brain communication in humans using non-invasive technologies	92	2014	plos one	10.1371/journal.pone.0105225	1
Brown, A., Rambaccussing, D., Reade, J.J., Rossi, G.	FORECASTING WITH SOCIAL MEDIA: EVIDENCE FROM TWEETS ON SOCCER MATCHES	92	2018	economic inquiry	10.1111/ecin.12506	4
Martin, T., Marugán-Lobón, J., Vullo, R., Martín-Abad, H., Luo, Z.-X., Buscalioni, A.D.	A Cretaceous eutriconodont and integument evolution in early mammals	92	2015	nature	10.1038/nature14905	2
Thosar, S.S., Bielko, S.L., Mather, K.J., Johnston, J.D., Wallace, J.P.	Effect of prolonged sitting and breaks in sitting time on endothelial function	92	2015	medicine and science in sports and exercise	10.1249/MSS.0000000000000479	1
Conroy C., Van Dokkum P.G.	PIXEL COLOR MAGNITUDE DIAGRAMS for SEMI-RESOLVED STELLAR POPULATIONS: The STAR FORMATION HISTORY of REGIONS WITHIN the DISK and BULGE of M31	92	2016	astrophysical journal	10.3847/0004-637X/827/1/9	3
Levin J.	Prevalence and Religious Predictors of Healing Prayer Use in the USA: Findings from the Baylor Religion Survey	92	2016	journal of religion and health	10.1007/s10943-016-0240-9	3
Rosinger A., Carroll M.D., Lacher D., Ogden C.	Trends in total cholesterol, triglycerides, and low-density lipoprotein in US adults, 1999-2014	92	2017	jama cardiology	10.1001/jamacardio.2016.4396	3
Lebreton F., Manson A.L., Saavedra J.T., Straub T.J., Earl A.M., Gilmore M.S.	Tracing the Enterococci from Paleozoic Origins to the Hospital	92	2017	cell	10.1016/j.cell.2017.04.027	3
Garner, A.J., Mann, M.E., Emanuel, K.A., Kopp, R.E., Lin, N., Alley, R.B., Horton, B.P., DeConto, R.M., Donnelly, J.P., Pollard, D.	Impact of climate change on New York City’s coastal flood hazard: Increasing flood heights from the preindustrial to 2300 CE	92	2017	proceedings of the national academy of sciences of the united states of america	10.1073/pnas.1703568114	4
Wattamwar K., Jason Qian Z., Otter J., Leskowitz M.J., Caruana F.F., Siedlecki B., Spitzer J.B., Lalwani A.K.	Increases in the rate of age-related hearing loss in the older old	92	2017	jama otolaryngology - head and neck surgery	10.1001/jamaoto.2016.2661	3
Rana, J.S., Tabada, G.H., Solomon, M.D., Lo, J.C., Jaffe, M.G., Sung, S.H., Ballantyne, C.M., Go, A.S.	Accuracy of the Atherosclerotic Cardiovascular Risk Equation in a Large Contemporary, Multiethnic Population	92	2016	journal of the american college of cardiology	10.1016/j.jacc.2016.02.055	2
Zabel K.L., Biermeier-Hanson B.B.J., Baltes B.B., Early B.J., Shepard A.	Generational Differences in Work Ethic: Fact or Fiction?	92	2017	journal of business and psychology	10.1007/s10869-016-9466-5	3
Feng J.L., Fornal B., Galon I., Gardner S., Smolinsky J., Tait T.M.P., Tanedo P.	Protophobic Fifth-Force Interpretation of the Observed Anomaly in Be 8 Nuclear Transitions	92	2016	physical review letters	10.1103/PhysRevLett.117.071803	3
Obschonka, M., Fisch, C.	Entrepreneurial personalities in political leadership	92	2018	small business economics	10.1007/s11187-017-9901-7	4
VanEpps E.M., Roberto C.A.	The Influence of Sugar-Sweetened Beverage Warnings: A Randomized Trial of Adolescents’ Choices and Beliefs	92	2016	american journal of preventive medicine	10.1016/j.amepre.2016.07.010	3
Fowler, S.P.G., Williams, K., Hazuda, H.P.	Diet soda intake is associated with long-term increases in waist circumference in a biethnic cohort of older adults: The san antonio longitudinal study of aging	92	2015	journal of the american geriatrics society	10.1111/jgs.13376	1
Brighton, C.H., Thomas, A.L.R., Taylor, G.K., Lentink, D.	Terminal attack trajectories of peregrine falcons are described by the proportional navigation guidance law of missiles	92	2017	proceedings of the national academy of sciences of the united states of america	10.1073/pnas.1714532114	4
Bhatnagar J., Rabeneck D.B., Martines R.B., Reagan-Steiner S., Ermias Y., Estetter L.B.C., Suzuki T., Ritter J., Keating M.K., Hale G., Gary J., Muehlenbachs A., Lambert A., Lanciotti R., Oduyebo T., Meaney-Delman D., Bolaños F., Saad E.A.P., Shieh W.-J., Zaki S.R.	Zika virus RNA replication and persistence in brain and placental tissue	92	2017	emerging infectious diseases	10.3201/eid2303.161499	3
Turney K., Wildeman C.	Mental and physical health of children in foster care	92	2016	pediatrics	10.1542/peds.2016-1118	3
Zhang, Z.-M., Rautaharju, P.M., Prineas, R.J., Rodriguez, C.J., Loehr, L., Rosamond, W.D., Kitzman, D., Couper, D., Soliman, E.Z.	Race and sex differences in the incidence and prognostic significance of silent myocardial infarction in the Atherosclerosis Risk in Communities (ARIC) study	92	2016	circulation	10.1161/CIRCULATIONAHA.115.021177	2
LaCour, M.J., Green, D.P.	When contact changes minds: An experiment on transmission of support for gay equality	92	2014	science	10.1126/science.1256151	1
Tang P.-C., Smith K.M., Watson G.M.	Repair of traumatized mammalian hair cells via sea anemone repair proteins	92	2016	journal of experimental biology	10.1242/jeb.135459	3
Shah, P., Fritz, J.V., Glaab, E., Desai, M.S., Greenhalgh, K., Frachet, A., Niegowska, M., Estes, M., Jäger, C., Seguin-Devaux, C., Zenhausern, F., Wilmes, P.	A microfluidics-based in vitro model of the gastrointestinal human-microbe interface	92	2016	nature communications	10.1038/ncomms11535	2
Slon V., Hopfe C., Weiß C.L., Mafessoni F., De La Rasilla M., Lalueza-Fox C., Rosas A., Soressi M., Knul M.V., Miller R., Stewart J.R., Derevianko A.P., Jacobs Z., Li B., Roberts R.G., Shunkov M.V., De Lumley H., Perrenoud C., Guši? I., Ku?an Z., Rudan P., Aximu-Petri A., Essel E., Nagel S., Nickel B., Schmidt A., Prüfer K., Kelso J., Burbano H.A., Pääbo S., Meyer M.	Neandertal and Denisovan DNA from Pleistocene sediments	92	2017	science	10.1126/science.aam9695	3
Childs B.G., Baker D.J., Wijshake T., Conover C.A., Campisi J., Van Deursen J.M.	Senescent intimal foam cells are deleterious at all stages of atherosclerosis	92	2016	science	10.1126/science.aaf6659	3
Fox, K.C.R., Muthukrishna, M., Shultz, S.	The social and cultural roots of whale and dolphin brains	91	2017	nature ecology and evolution	10.1038/s41559-017-0336-y	4
Apesteguía, S., Smith, N.D., Valieri, R.J., Makovicky, P.J.	An unusual new theropod with a didactyl manus from the upper cretaceous of patagonia, Argentina	91	2016	plos one	10.1371/journal.pone.0157793	2
Jacob M.E., Yee L.M., Diehr P.H., Arnold A.M., Thielke S.M., Chaves P.H.M., Gobbo L.D., Hirsch C., Siscovick D., Newman A.B.	Can a Healthy Lifestyle Compress the Disabled Period in Older Adults?	91	2016	journal of the american geriatrics society	10.1111/jgs.14314	3
dePolo, P.E., Brusatte, S.L., Challands, T.J., Foffa, D., Ross, D.A., Wilkinson, M., Yi, H.-Y.	A sauropod-dominated tracksite from rubha nam brathairean (brothers’ point), Isle of Skye, Scotland	91	2018	scottish journal of geology	10.1144/sjg2017-016	4
Bez M., Sheyn D., Tawackoli W., Avalos P., Shapiro G., Giaconi J.C., Da X., David S.B., Gavrity J., Awad H.A., Bae H.W., Ley E.J., Kremen T.J., Gazit Z., Ferrara K.W., Pelled G., Gazit D.	In situ bone tissue engineering via ultrasound-mediated gene delivery to endogenous progenitor cells in mini-pigs	91	2017	science translational medicine	10.1126/scitranslmed.aal3128	3
Heffron S.P., Rockman C.B., Adelman M.A., Gianos E., Guo Y., Xu J.F., Berger J.S.	Greater Frequency of Fruit and Vegetable Consumption Is Associated with Lower Prevalence of Peripheral Artery Disease	91	2017	arteriosclerosis, thrombosis, and vascular biology	10.1161/ATVBAHA.116.308474	3
Watts, J., Sheehan, O., Atkinson, Q.D., Bulbulia, J., Gray, R.D.	Ritual human sacrifice promoted and sustained the evolution of stratified societies	91	2016	nature	10.1038/nature17159	2
MacLeod, K.G., Quinton, P.C., Sepúlveda, J., Negra, M.H.	Postimpact earliest Paleogene warming shown by fish debris oxygen isotopes (El Kef, Tunisia)	91	2018	science	10.1126/science.aap8525	4
Diehl W.E., Lin A.E., Grubaugh N.D., Carvalho L.M., Kim K., Kyawe P.P., McCauley S.M., Donnard E., Kucukural A., McDonel P., Schaffner S.F., Garber M., Rambaut A., Andersen K.G., Sabeti P.C., Luban J.	Ebola Virus Glycoprotein with Increased Infectivity Dominated the 2013?2016 Epidemic	91	2016	cell	10.1016/j.cell.2016.10.014	3
Bulir, D.C., Liang, S., Lee, A., Chong, S., Simms, E., Stone, C., Kaushic, C., Ashkar, A., Mahony, J.B.	Immunization with chlamydial type III secretion antigens reduces vaginal shedding and prevents fallopian tube pathology following live C. muridarum challenge	91	2016	vaccine	10.1016/j.vaccine.2016.06.046	2
Leslie, S.-J., Cimpian, A., Meyer, M., Freeland, E.	Expectations of brilliance underlie gender distributions across academic disciplines	91	2015	science	10.1126/science.1261375	1
De Grave S., Piscart C., Kayo R.P.T., Anker A.	A new groundwater-dwelling species of Euryrhynchina from Cameroon (Malacostraca, Decapoda, Euryrhynchidae)	91	2017	zootaxa	10.11646/zootaxa.4254.1.8	3
Suzuki, T.N.	Alarm calls evoke a visual search image of a predator in birds	91	2018	proceedings of the national academy of sciences of the united states of america	10.1073/pnas.1718884115	4
Knott, S.R.V., Wagenblast, E., Khan, S., Kim, S.Y., Soto, M., Wagner, M., Turgeon, M.-O., Fish, L., Erard, N., Gable, A.L., MacEli, A.R., DIckopf, S., Papachristou, E.K., D'Santos, C.S., Carey, L.A., Wilkinson, J.E., Harrell, J.C., Perou, C.M., Goodarzi, H., Poulogiannis, G., Hannon, G.J.	Asparagine bioavailability governs metastasis in a model of breast cancer	91	2018	nature	10.1038/nature25465	4
Grossman D.C., Bibbins-Domingo K., Curry S.J., Barry M.J., Davidson K.W., Doubeni C.A., Epling J.W., Jr., Kemper A.R., Krist A.H., Kurth A.E., Landefeld C.S., Mangione C.M., Phipps M.G., Silverstein M., Simon M.A., Tseng C.-W.	Screening for obesity in children and adolescents us preventive services task force recommendation statement	91	2017	jama - journal of the american medical association	10.1001/jama.2017.6803	3
Tulloch, J., Leong, L., Chen, S., Keene, C.D., Millard, S.P., Shutes-David, A., Lopez, O.L., Kofler, J., Kaye, J.A., Woltjer, R., Nelson, P.T., Neltner, J.H., Jicha, G.A., Galasko, D., Masliah, E., Leverenz, J.B., Yu, C.-E., Tsuang, D.	APOE DNA methylation is altered in Lewy body dementia	91	2018	alzheimer's and dementia	10.1016/j.jalz.2018.02.005	4
Floros, V.I., Pyle, A., DIetmann, S., Wei, W., Tang, W.W.C., Irie, N., Payne, B., Capalbo, A., Noli, L., Coxhead, J., Hudson, G., Crosier, M., Strahl, H., Khalaf, Y., Saitou, M., Ilic, D., Surani, M.A., Chinnery, P.F.	Segregation of mitochondrial DNA heteroplasmy through a developmental genetic bottleneck in human embryos	91	2018	nature cell biology	10.1038/s41556-017-0017-8	4
Luo, Z.-X., Meng, Q.-J., Grossnickle, D.M., Liu, D., Neander, A.I., Zhang, Y.-G., Ji, Q.	New evidence for mammaliaform ear evolution and feeding adaptation in a Jurassic ecosystem	91	2017	nature	10.1038/nature23483	4
Romley J.A., Shah A.K., Chung P.J., Elliott M.N., Vestal K.D., Schuster M.A.	Family-provided health care for children with special health care needs	91	2017	pediatrics	10.1542/peds.2016-1287	3
Brown, C.M., Henderson, D.M., Vinther, J., Fletcher, I., Sistiaga, A., Herrera, J., Summons, R.E.	An Exceptionally Preserved Three-Dimensional Armored Dinosaur Reveals Insights into Coloration and Cretaceous Predator-Prey Dynamics	91	2017	current biology	10.1016/j.cub.2017.06.071	4
Shah P., Harris A.J.L., Bird G., Catmur C., Hahn U.	A pessimistic view of optimistic belief updating	91	2016	cognitive psychology	10.1016/j.cogpsych.2016.05.004	3
Locey, K.J., Lennon, J.T.	Scaling laws predict global microbial diversity	91	2016	proceedings of the national academy of sciences of the united states of america	10.1073/pnas.1521291113	2
Lampe, M., Bräuer, J., Kaminski, J., Virányi, Z.	The effects of domestication and ontogeny on cognition in dogs and wolves	91	2017	scientific reports	10.1038/s41598-017-12055-6	4
Chen, J.S., Ma, E., Harrington, L.B., Da Costa, M., Tian, X., Palefsky, J.M., Doudna, J.A.	CRISPR-Cas12a target binding unleashes indiscriminate single-stranded DNase activity	91	2018	science	10.1126/science.aar6245	4
Pontzer, H., Durazo-Arvizu, R., Dugas, L.R., Plange-Rhule, J., Bovet, P., Forrester, T.E., Lambert, E.V., Cooper, R.S., Schoeller, D.A., Luke, A.	Constrained total energy expenditure and metabolic adaptation to physical activity in adult humans	91	2016	current biology	10.1016/j.cub.2015.12.046	2
Bogoch I.I., Brady O.J., Kraemer M.U.G., German M., Creatore M.I., Brent S., Watts A.G., Hay S.I., Kulkarni M.A., Brownstein J.S., Khan K.	Potential for Zika virus introduction and transmission in resource-limited countries in Africa and the Asia-Pacific region: a modelling study	91	2016	the lancet infectious diseases	10.1016/S1473-3099(16)30270-5	3
Brown, R.G., Marchesi, J.R., Lee, Y.S., Smith, A., Lehne, B., Kindinger, L.M., Terzidou, V., Holmes, E., Nicholson, J.K., Bennett, P.R., MacIntyre, D.A.	Vaginal dysbiosis increases risk of preterm fetal membrane rupture, neonatal sepsis and is exacerbated by erythromycin	91	2018	bmc medicine	10.1186/s12916-017-0999-x	4
Zhang M., Xu C., Wen L., Han M.K., Xiao B., Zhou J., Zhang Y., Zhang Z., Viennois E., Merlin D.	A hyaluronidase-responsive nanoparticle-based drug delivery system for targeting colon cancer cells	91	2016	cancer research	10.1158/0008-5472.CAN-16-1681	3
Wallington M., Saxon E.B., Bomb M., Smittenaar R., Wickenden M., McPhail S., Rashbass J., Chao D., Dewar J., Talbot D., Peake M., Perren T., Wilson C., Dodwell D.	30-day mortality after systemic anticancer treatment for breast and lung cancer in England: a population-based, observational study	91	2016	the lancet oncology	10.1016/S1470-2045(16)30383-7	3
Sanyal A., Mailliard R.B., Rinaldo C.R., Ratner D., Ding M., Chen Y., Zerbato J.M., Giacobbi N.S., Venkatachari N.J., Patterson B.K., Chargin A., Sluis-Cremer N., Gupta P.	Novel assay reveals a large, inducible, replication-competent HIV-1 reservoir in resting CD4+ T cells	91	2017	nature medicine	10.1038/nm.4347	3
Zonneveld H.I., Ikram M.A., Hofman A., Niessen W.J., Van Der Lugt A., Krestin G.P., Franco O.H., Vernooij M.W.	N-terminal pro-B-type natriuretic peptide and subclinical brain damage in the general population	91	2017	radiology	10.1148/radiol.2016160548	3
[truncated: 4,475 more rows]
